# Supplementary material for: Continuous aerosol monitoring and comparison of aerosol exposure based on smoke dispersion distance and concentrations during oxygenation therapy
Source: Sci Rep. 2023 Sep 23;13:15910. doi: 10.1038/s41598-023-42909-1 (PMC10517922; doi:10.1038/s41598-023-42909-1)
Supplement: Supplementary file 1 — Supplementary Information. [file 41598_2023_42909_MOESM1_ESM.xlsx]

## Sheet: concentration_HEAD
(ppm)	Reference	NC 4L	NC 15L	NC 15L+NRM 15L	HFNC 50L	NRM 15L	FLUSH RATE NRM	SIMPLE MASK 6L
1	338	101	166	95	476	111	1230	139
2	248	137	431	191	489	135	1162	161
3	338	124	261	77	407	106	1060	274
4	282	153	122	77	679	87	1208	337
5	238	214	132	183	752	115	1225	318
6	305	150	220	250	509	127	1396	288
7	254	138	318	219	379	106	1339	269
8	277	153	129	186	895	108	1364	236
9	204	137	160	211	1170	124	1195	311
10	291	92	226	247	986	162	1436	171
11	340	117	287	304	968	100	1318	149
12	323	52	311	269	389	115	1238	261
13	373	126	334	215	652	65	1708	242
14	394	109	270	174	812	119	2113	298
15	500	66	374	116	878	110	1539	324
16	492	48	214	165	834	83	1390	309
17	477	82	298	249	1132	118	2071	292
18	407	93	319	130	827	92	1597	332
19	374	117	342	175	1028	129	6136	350
20	397	136	271	330	1021	100	3787	308
21	351	185	251	248	929	61	1814	322
22	398	161	347	137	883	70	1156	208
23	345	133	394	214	628	75	1425	340
24	468	149	290	115	503	53	1836	278
25	352	170	426	143	495	45	1737	287
26	223	112	320	116	278	63	1397	252
27	204	216	382	136	642	91	1494	302
28	222	160	335	208	818	106	2468	286
29	175	148	299	369	714	112	2110	386
30	245	177	281	245	812	66	1484	352
31	280	162	320	149	979	96	1396	325
32	284	124	198	166	1091	94	1482	218
33	406	150	252	104	544	114	1776	190
34	230	153	351	93	605	96	2143	234
35	222	168	283	138	691	106	2090	265
36	182	188	270	159	1048	132	1504	271
37	248	197	301	249	966	59	1217	245
38	354	169	385	311	857	82	1118	284
39	299	170	398	217	1119	100	996	311
40	265	130	334	235	760	58	1024	226
41	277	205	328	242	1014	111	1471	196
42	225	133	319	209	1142	78	894	181
43	255	75	338	183	1191	69	914	279
44	234	88	285	249	1250	138	1207	248
45	199	124	298	192	1109	129	1279	292
46	230	99	294	185	1049	80	1441	207
47	376	94	379	232	666	86	1513	201
48	402	72	293	170	592	72	1402	206
49	324	89	382	133	1448	66	1455	251
50	497	60	367	136	989	66	1257	294
51	305	118	269	106	681	22	1337	241
52	307	40	260	291	1231	44	1335	291
53	315	34	252	162	405	21	1444	358
54	407	15	319	229	311	34	1305	184
55	257	93	440	372	754	93	1392	173
56	289	56	272	165	281	128	1366	290
57	391	120	268	195	291	94	1185	283
58	368	79	303	208	360	67	1251	160
59	325	89	266	229	387	73	1082	145
60	265	99	334	202	531	29	1330	181
61	317	49	260	224	574	74	1201	156
62	316	38	185	237	521	112	1417	209
63	292	83	254	382	532	60	1787	267
64	176	164	275	200	870	55	2000	258
65	357	200	290	244	1615	92	1789	301
66	373	134	211	475	984	65	2519	336
67	423	259	233	163	360	86	2101	217
68	311	193	315	225	501	48	1875	243
69	210	189	493	260	1245	72	1436	186
70	378	180	372	174	615	35	1524	185
71	310	166	353	235	1210	76	1658	126
72	230	137	281	166	386	76	1341	178
73	376	175	395	283	1544	41	941	123
74	309	240	376	241	1547	18	1207	131
75	442	151	324	178	805	106	1377	222
76	322	159	287	148	1559	110	1400	235
77	404	147	198	210	1397	129	1413	264
78	245	154	239	251	1004	144	1471	317
79	243	237	260	194	1211	127	1378	395
80	194	151	321	256	1424	121	1407	261
81	338	165	352	91	1672	130	1166	210
82	236	174	267	191	1156	44	1413	273
83	303	174	361	216	1310	41	1388	297
84	319	223	329	129	1603	113	1373	252
85	269	185	323	234	1694	71	1494	263
86	403	163	416	175	1460	79	1369	281
87	439	164	231	276	1236	17	1461	309
88	294	130	243	119	1295	71	1356	295
89	441	123	298	163	1311	99	1377	260
90	369	172	292	185	1419	143	3222	201
91	352	185	273	221	1214	69	2578	259
92	316	95	326	244	1388	67	3356	211
93	397	113	282	165	1410	80	5796	328
94	331	103	360	241	1442	149	1514	302
95	426	165	391	163	1614	131	1570	391
96	381	108	281	260	1508	105	1492	319
97	231	165	448	125	1771	103	1387	286
98	204	182	357	138	1673	83	1469	304
99	405	167	254	104	1512	104	1397	353
100	331	175	218	90	1525	107	1626	324
101	393	266	202	104	1420	84	1396	337
102	314	225	224	213	1448	96	1427	290
103	461	187	325	135	1770	79	1364	197
104	315	223	318	77	1712	93	1880	248
105	298	213	249	75	1442	85	2101	224
106	401	209	297	79	1586	55	1525	307
107	339	135	225	94	1772	69	1679	227
108	366	122	201	172	1675	66	1712	194
109	437	135	253	178	1508	89	2020	257
110	312	120	376	244	1533	54	2566	211
111	331	137	316	406	1485	72	2071	182
112	355	127	388	158	1798	52	1971	191
113	370	152	488	140	1395	128	2631	198
114	388	151	327	121	1588	154	1995	227
115	356	180	358	248	1785	141	2638	213
116	370	222	343	205	1539	179	2062	211
117	382	216	309	252	1612	160	1967	247
118	419	169	276	216	1473	175	1798	246
119	434	141	445	215	1531	195	2841	226
120	321	155	382	248	1689	156	3406	284
121	318	147	281	294	1328	173	3797	316
122	580	198	449	330	1401	157	3628	279
123	376	212	325	517	1475	102	2812	324
124	459	154	412	428	1443	149	3288	347
125	490	154	456	465	1653	91	3241	303
126	270	238	331	605	1519	56	2899	356
127	354	190	480	535	1535	57	2243	282
128	378	184	494	456	1696	72	1934	316
129	365	196	485	234	1667	67	2295	182
130	372	179	577	183	1656	81	2274	213
131	428	201	454	261	1430	146	2358	279
132	308	128	391	230	1905	142	2176	217
133	347	180	225	123	1249	193	2645	207
134	323	179	315	190	1237	118	2186	244
135	298	107	169	222	1439	133	1408	248
136	335	121	375	81	1338	96	1538	283
137	328	126	326	140	1270	88	1747	153
138	324	141	338	80	1251	100	1708	235
139	384	79	349	83	1056	85	1082	319
140	410	122	394	323	1104	122	1461	241
141	400	172	433	225	1225	98	1317	245
142	431	153	295	249	947	134	1496	115
143	248	133	296	257	1097	64	1681	217
144	382	208	339	320	1313	50	813	277
145	515	144	482	313	1333	142	1090	267
146	310	93	358	368	1460	104	1636	289
147	293	118	341	408	1710	53	1147	300
148	222	124	314	381	1677	92	1148	377
149	246	154	303	314	1549	92	1248	285
150	262	130	380	320	1782	133	1418	243
151	293	148	357	241	1696	143	1324	219
152	310	151	369	285	1437	97	1574	257
153	261	175	298	157	1061	134	1563	208
154	422	128	422	158	1547	81	1449	269
155	320	102	259	141	1688	132	1441	242
156	355	132	389	184	1631	143	1643	327
157	316	143	399	278	1646	82	1195	267
158	434	208	353	287	659	87	1375	218
159	392	191	239	246	628	100	1318	219
160	424	157	411	282	1009	168	1521	228
161	371	142	277	228	537	75	1413	262
162	335	86	223	329	1231	85	1610	196
163	437	94	414	314	550	92	1400	210
164	424	137	452	223	796	107	1495	149
165	314	123	458	319	838	135	1329	133
166	275	135	204	197	497	103	1721	189
167	372	132	257	310	556	115	1524	180
168	348	130	256	273	659	140	1776	159
169	315	198	325	339	570	92	1735	251
170	378	158	471	349	631	115	1592	278
171	384	136	258	237	745	105	1276	265
172	611	94	143	174	850	76	1615	288
173	450	174	280	121	762	136	1598	229
174	423	119	320	156	915	161	1736	325
175	393	108	280	139	892	95	1417	202
176	288	244	366	153	849	96	1449	205
177	417	107	176	118	822	107	1420	177
178	362	77	350	167	960	112	1858	260
179	385	127	217	273	1422	78	1638	109
180	292	190	186	157	1119	66	1515	181
181	376	133	247	155	762	121	1699	247
182	349	147	218	380	989	133	1745	265
183	435	140	373	202	722	137	2027	304
184	508	99	273	183	983	214	1902	336
185	369	119	297	224	910	129	2345	328
186	366	112	480	206	790	118	2116	240
187	308	130	480	176	745	125	1990	332
188	422	176	309	151	820	150	2388	361
189	272	140	362	223	1507	65	1904	317
190	320	74	387	294	1687	118	1800	291
191	343	57	440	233	1146	129	1746	361
192	421	193	177	274	1186	111	1883	313
193	338	150	265	302	1306	115	2090	168
194	284	129	268	245	731	127	2004	163
195	317	122	246	268	1126	110	2223	219
196	412	153	266	207	1109	95	2218	297
197	364	148	252	295	713	126	2630	194
198	320	132	243	274	1055	138	1801	197
199	330	114	352	189	1322	55	1724	207
200	471	143	370	290	675	104	1759	150
201	381	121	355	217	558	157	1603	189
202	410	141	377	256	628	79	1612	202
203	410	198	356	245	644	124	1885	246
204	387	181	428	262	723	127	3016	277
205	453	230	263	270	775	40	2793	299
206	527	162	321	208	624	72	1894	157
207	282	211	313	189	736	70	2243	227
208	341	204	309	161	605	107	2642	197
209	493	235	257	290	736	43	2789	252
210	486	255	301	239	809	67	2281	329
211	494	219	242	346	742	80	2364	316
212	335	260	247	300	810	57	2074	326
213	344	259	265	391	658	87	2549	278
214	494	194	229	231	1171	111	2636	286
215	400	124	193	301	1089	153	2720	221
216	521	94	319	251	1194	124	2347	321
217	319	165	348	234	1454	119	2542	224
218	464	181	233	174	923	118	1647	227
219	278	101	291	274	783	151	1765	217
220	234	100	220	268	500	64	2141	234
221	291	93	226	433	532	89	2699	207
222	327	94	347	390	613	50	2558	205
223	407	166	288	308	623	96	2592	222
224	277	172	414	539	658	87	2371	321
225	342	151	382	311	809	121	2546	316
226	342	132	262	335	743	123	1871	244
227	352	124	307	238	663	121	1994	347
228	295	90	282	293	988	123	2016	250
229	402	114	280	185	653	171	1904	272
230	417	89	276	146	1001	107	1928	236
231	465	124	241	312	1063	120	1916	201
232	271	170	285	243	728	128	1774	211
233	199	131	374	282	644	149	1923	230
234	338	83	327	349	759	119	1701	293
235	350	79	376	314	1196	86	1624	242
236	300	86	418	271	1267	140	1984	216
237	288	65	312	346	1255	133	2052	247
238	443	91	435	316	1332	45	1934	222
239	288	135	534	244	824	69	3010	190
240	298	133	475	216	874	99	2862	238
241	226	205	212	180	823	91	2659	187
242	347	119	284	279	837	165	2100	161
243	332	114	186	262	596	92	2007	225
244	422	112	345	187	741	121	2448	246
245	595	156	409	171	695	193	2426	232
246	523	105	200	152	806	103	2210	146
247	468	140	304	186	703	85	1756	145
248	532	215	180	311	816	102	1671	176
249	504	183	219	321	676	70	1634	170
250	358	209	289	324	786	43	1896	172
251	391	190	390	263	520	91	2343	212
252	332	228	469	304	618	57	4582	128
253	309	218	235	192	783	61	3760	190
254	345	227	309	477	630	102	3415	168
255	302	166	314	339	521	171	1819	173
256	413	181	254	367	1143	124	2110	197
257	373	155	249	367	1303	100	1900	200
258	364	126	304	230	1636	77	2070	243
259	379	137	201	260	1144	102	2359	301
260	366	198	264	178	840	119	1906	293
261	471	184	232	342	951	93	2233	308
262	417	179	232	181	1115	94	2562	193
263	360	168	442	188	1428	99	2260	190
264	277	180	394	248	1461	76	2179	225
265	380	153	361	252	1430	76	1998	175
266	292	115	355	368	1498	115	1905	181
267	270	143	320	234	1299	120	2109	209
268	475	116	398	241	1001	59	2912	284
269	278	179	306	244	1471	60	1604	215
270	344	155	331	269	1104	116	1844	223
271	456	196	251	265	770	86	2500	225
272	349	158	388	215	600	82	2398	205
273	296	195	183	271	1196	113	2142	229
274	263	131	311	239	1208	108	2110	212
275	320	236	378	314	1112	72	1764	160
276	355	159	153	234	1263	101	1919	207
277	175	129	302	107	1225	157	1840	161
278	307	89	301	157	1102	188	1755	262
279	416	60	360	154	772	200	1852	279
280	395	62	542	192	638	110	1999	172
281	550	122	350	245	514	167	1943	212
282	413	123	421	325	661	117	1891	299
283	442	157	461	281	398	144	1930	204
284	313	144	514	388	521	108	2271	308
285	386	170	499	390	518	132	1993	227
286	445	133	349	158	929	136	2506	181
287	416	153	444	359	946	148	3523	293
288	451	206	273	372	1271	142	2387	393
289	460	124	333	301	1257	169	3334	297
290	411	123	272	292	1415	167	4319	272
291	457	144	239	289	1521	139	3110	188
292	380	169	269	374	1365	122	2648	245
293	385	183	268	341	986	113	1990	275
294	511	108	236	330	399	98	2595	215
295	499	104	211	377	890	104	2064	200
296	546	94	288	237	825	145	1929	230
297	418	136	267	170	1189	128	2113	228
298	350	98	240	223	1379	115	2085	280
299	462	126	236	196	1067	81	1958	277
300	179	108	322	296	1569	106	2090	182
301	245	156	270	236	1546	84	2204	323
302	311	125	286	212	1557	125	3026	281
303	379	135	206	256	1589	118	3715	221
304	428	98	324	270	1263	50	3669	231
305	448	145	362	216	1096	125	2810	187
306	312	160	344	248	972	46	2469	303
307	518	157	343	294	722	106	2062	283
308	446	129	229	367	987	120	2059	227
309	383	150	173	247	858	140	1995	265
310	493	121	231	257	923	114	1971	334
311	350	154	243	314	1255	92	1908	255
312	312	189	332	232	1000	82	1919	282
313	334	148	303	286	817	167	1955	312
314	380	167	359	263	719	169	1396	259
315	445	155	486	280	882	119	1513	221
316	349	96	355	244	836	146	1724	174
317	314	156	387	400	686	108	1756	211
318	260	83	382	371	732	127	1021	214
319	260	44	384	350	757	95	1349	99
320	248	97	434	365	820	119	2221	160
321	267	70	325	715	554	95	2136	207
322	340	59	371	553	603	118	2318	173
323	330	83	342	439	812	90	2672	254
324	284	127	390	484	595	114	3558	300
325	343	28	294	544	500	139	2480	217
326	292	95	461	717	654	110	2248	200
327	406	161	392	707	676	86	2263	240
328	590	155	299	779	1137	99	2167	213
329	532	111	358	999	375	81	2267	248
330	462	146	316	928	614	79	1980	219
331	428	117	298	529	623	91	1194	201
332	382	149	243	548	609	120	1370	203
333	368	224	309	375	469	87	1625	241
334	410	167	305	439	719	143	1366	222
335	465	100	303	517	1343	102	2260	291
336	428	144	340	611	1659	108	2982	273
337	432	104	409	392	479	71	2997	220
338	594	206	279	522	423	102	2307	236
339	504	278	319	409	704	57	2043	217
340	347	198	369	395	1305	81	1914	213
341	402	141	325	546	1660	93	1689	227
342	369	10	341	535	1065	88	1674	204
343	295	69	439	705	1184	49	1714	259
344	192	162	361	538	1345	74	1711	234
345	248	133	305	528	1232	84	2158	106
346	262	140	333	281	1203	44	2825	160
347	522	173	187	382	1170	10	1897	133
348	675	172	229	483	1072	68	1851	187
349	629	177	272	508	811	47	1799	216
350	595	106	287	458	750	58	2130	227
351	508	79	256	537	1172	145	1799	209
352	434	91	389	398	1273	85	2060	255
353	464	194	355	439	1192	132	2008	198
354	351	177	424	438	1296	105	1943	165
355	290	113	486	478	1496	102	2189	163
356	375	132	405	452	1352	48	1857	109
357	345	143	411	433	1507	84	1560	172
358	282	193	271	399	1240	83	1590	125
359	365	123	250	282	1711	72	2281	188
360	413	151	265	386	1362	86	1955	216
361	263	127	357	433	1624	78	2102	348
362	408	184	322	461	1418	82	2308	258
363	599	166	326	547	1625	128	2094	257
364	656	157	567	533	1613	107	1742	168
365	435	108	407	518	1494	56	1799	241
366	605	133	424	422	1404	76	1803	241
367	610	65	336	452	1489	18	1672	230
368	456	105	328	571	1469	77	1965	146
369	390	103	193	435	1421	33	1978	186
370	302	93	417	399	1144	33	1934	200
371	310	99	326	594	1564	50	1626	147
372	385	148	409	394	1524	113	1861	196
373	478	152	531	490	1163	91	2228	205
374	268	135	434	465	1357	79	3014	201
375	335	190	381	469	1799	66	1984	210
376	430	185	241	542	1731	95	1800	128
377	359	160	289	472	1465	76	668	246
378	423	143	233	488	1764	75	915	170
379	414	216	387	511	1360	110	1616	139
380	376	205	438	544	1359	55	1207	88
381	489	191	425	485	1085	69	1356	164
382	335	226	387	505	1406	96	1797	201
383	316	95	212	725	945	24	1948	236
384	381	117	285	496	1016	78	1899	179
385	406	124	235	424	1376	130	1809	205
386	468	169	265	336	1245	161	1774	225
387	437	213	247	264	1180	90	1839	227
388	260	153	306	230	983	157	1894	196
389	428	121	372	234	980	53	1751	270
390	386	156	223	252	1367	57	2118	263
391	422	120	297	408	1451	113	2231	218
392	286	223	318	357	1659	78	2309	216
393	367	114	301	394	1375	59	1911	245
394	318	147	140	356	1379	94	1333	250
395	477	102	255	346	1479	130	1428	185
396	502	164	338	217	1421	35	1652	198
397	410	226	440	181	1432	55	1552	242
398	639	172	351	279	1770	14	1839	250
399	496	194	303	328	1674	4	1833	299
400	526	209	259	335	1506	18	1849	306
401	465	204	327	330	1185	46	1901	318
402	424	198	218	241	1502	28	2038	263
403	419	199	326	228	1320	85	2347	235
404	437	138	173	268	847	61	2196	267
405	414	120	263	321	1262	115	2085	166
406	489	146	311	255	723	161	1969	203
407	385	132	275	298	501	177	2063	283
408	526	160	281	216	870	141	2129	273
409	300	176	318	219	945	99	2067	229
410	390	145	249	206	808	25	2195	224
411	338	166	174	226	875	120	1835	282
412	268	93	219	337	924	114	1807	220
413	267	201	410	275	899	130	2128	286
414	307	175	269	292	816	85	1910	241
415	397	230	209	368	1086	114	2082	256
416	297	221	418	634	673	167	2065	234
417	434	163	282	364	881	93	2408	211
418	615	187	376	619	870	146	2203	263
419	446	133	331	526	1283	158	2480	273
420	443	172	352	550	1344	109	2273	313
421	483	169	293	506	824	121	1847	207
422	260	235	200	373	1302	155	1905	264
423	415	176	413	407	1318	198	1918	236
424	399	232	168	404	1663	155	2142	293
425	366	203	296	271	1700	111	1843	253
426	475	137	336	225	1362	108	2065	171
427	357	161	394	223	1025	80	1906	292
428	461	204	236	192	1428	106	1839	279
429	391	78	292	234	1393	62	2312	267
430	468	166	272	256	1124	33	1985	218
431	521	170	271	201	876	111	2245	283
432	402	116	211	206	1013	117	1866	279
433	439	204	252	418	756	107	1965	320
434	404	189	263	361	1286	101	1605	344
435	468	95	210	305	1348	103	2072	271
436	277	146	254	303	1216	112	2234	274
437	317	178	244	175	1134	120	2231	159
438	530	169	215	97	1015	114	2438	255
439	404	184	231	161	971	128	2120	228
440	460	162	319	111	1494	39	2056	301
441	458	158	265	286	1190	93	2563	250
442	481	233	142	231	1114	40	2506	296
443	410	165	272	160	927	48	2373	266
444	459	190	351	219	606	89	2316	310
445	361	205	308	169	903	74	1986	349
446	473	202	221	147	1476	58	2112	199
447	407	154	249	201	1501	108	2512	204
448	483	168	214	130	1580	123	1860	300
449	460	142	209	209	1406	132	1810	359
450	505	162	219	146	1335	62	1875	342
451	393	165	339	221	817	116	2427	350
452	508	196	384	265	664	94	2623	311
453	454	156	365	179	1095	142	2674	340
454	498	64	346	239	1357	119	2753	301
455	450	66	260	225	384	26	2286	345
456	342	97	242	174	680	65	2064	289
457	411	119	254	231	1194	95	2098	198
458	446	103	223	234	1347	156	2415	188
459	372	83	195	160	1385	53	2511	191
460	463	144	266	151	1411	65	2207	237
461	524	94	254	360	1422	87	2427	230
462	404	144	293	429	1723	48	2422	180
463	536	177	415	393	1516	123	2408	229
464	516	91	350	228	1436	84	2269	198
465	283	113	239	235	1692	110	2446	188
466	340	134	343	328	1632	164	2286	197
467	491	106	277	299	1536	142	2065	178
468	457	135	259	129	1054	98	2040	275
469	404	98	343	321	1239	130	2500	316
470	416	189	257	129	1448	108	1152	327
471	260	202	416	123	1359	180	2006	263
472	412	149	416	178	1008	109	1454	315
473	471	147	243	226	820	154	1576	297
474	457	97	284	183	1296	166	2088	262
475	549	122	191	143	1398	96	1386	271
476	468	55	315	186	1642	138	1919	177
477	442	127	209	293	1554	132	1962	153
478	396	144	336	158	1432	91	1235	226
479	325	166	141	189	1605	138	1613	261
480	453	115	204	233	1443	127	1732	317
481	467	119	249	332	1413	135	2415	242
482	382	93	347	276	1568	176	2553	326
483	458	103	205	306	1576	131	1929	342
484	445	106	481	294	1450	121	2147	319
485	510	85	451	174	1603	131	2480	338
486	563	83	217	104	1564	153	2337	239
487	593	72	185	101	1153	144	2300	293
488	593	174	273	147	1200	137	2543	253
489	602	220	447	130	1371	112	2767	322
490	607	259	261	139	1424	102	2620	341
491	617	178	301	237	1488	81	2654	309
492	595	230	272	224	1453	106	2636	340
493	408	126	270	124	977	113	2057	285
494	587	141	261	154	1237	128	1791	230
495	547	81	348	265	1332	74	2499	196
496	450	194	321	184	1395	109	2384	194
497	323	133	309	129	1493	100	2594	299
498	414	136	282	171	1540	96	2306	249
499	332	54	191	290	1623	106	2133	312
500	607	49	226	345	1408	92	2388	318
501	468	137	226	291	1523	117	2537	336
502	414	199	162	492	1647	99	2404	271
503	441	200	134	646	1335	55	1790	345
504	421	263	192	656	1514	73	2299	289
505	642	189	355	530	1411	58	2177	317
506	486	156	349	569	1220	92	1922	210
507	462	91	244	687	1094	89	1938	278
508	421	60	114	611	943	43	1915	279
509	344	189	315	444	1195	131	2435	280
510	478	142	365	667	1609	112	2129	269
511	455	50	258	618	853	99	2286	229
512	294	76	344	718	1199	104	2237	193
513	326	166	267	666	1704	96	2152	238
514	404	101	407	630	1644	143	2278	209
515	429	104	240	743	1381	127	2275	203
516	404	141	253	597	1488	70	2276	242
517	291	86	262	764	1792	68	2318	251
518	481	127	342	702	1125	98	2423	276
519	542	107	327	768	1253	118	2856	271
520	457	114	248	623	1463	135	2476	258
521	470	130	503	736	1664	117	2506	280
522	487	130	593	457	1711	110	1957	278
523	402	109	322	498	1884	87	1928	269
524	731	76	451	288	1442	122	2144	163
525	537	69	261	152	1387	123	2318	119
526	444	81	310	287	1422	128	2137	153
527	405	150	340	562	1615	62	2238	270
528	347	136	382	337	988	86	2305	317
529	374	161	416	312	1384	160	2407	206
530	381	162	429	270	1427	60	2485	187
531	452	253	385	260	1698	83	2178	319
532	361	132	393	211	1576	90	2053	179
533	437	121	379	296	1395	79	1876	215
534	403	19	355	297	995	15	2263	219
535	462	126	349	170	947	60	1726	189
536	564	96	253	157	1187	56	2221	206
537	582	157	102	181	1323	127	2127	217
538	533	63	199	148	1679	125	1967	197
539	486	138	230	138	1429	83	1966	157
540	520	154	355	148	1258	86	1292	194
541	551	208	296	174	1230	113	2107	171
542	598	121	288	223	908	102	1680	199
543	445	139	245	118	1121	90	1600	239
544	688	146	347	220	1187	118	1647	246
545	494	127	245	299	1300	85	1580	245
546	527	157	376	246	1145	14	1523	215
547	438	122	325	277	882	89	2040	215
548	620	107	485	397	888	89	1748	206
549	504	161	480	276	1225	78	1898	176
550	508	132	482	339	938	130	1789	226
551	368	95	326	236	1042	80	1690	385
552	606	117	396	247	1036	47	1810	212
553	527	120	327	209	1226	93	2225	247
554	477	133	490	401	885	120	2415	161
555	469	124	422	324	617	94	2574	309
556	471	62	496	422	704	140	2284	290
557	498	108	277	336	905	58	2412	267
558	520	88	459	390	896	97	2548	280
559	591	161	384	410	302	119	2563	292
560	349	160	308	327	585	86	2605	249
561	455	127	285	269	988	81	3008	293
562	371	173	317	342	1065	92	2857	299
563	455	52	430	434	1530	90	2847	229
564	446	77	353	382	1303	127	2949	254
565	390	113	452	475	1366	82	2904	263
566	388	127	377	366	1395	100	2819	229
567	461	186	360	229	1182	118	2421	228
568	502	141	336	294	1250	82	2373	207
569	434	124	286	259	1247	81	2830	147
570	404	146	329	258	1332	74	2924	231
571	465	113	229	209	1310	88	2977	301
572	491	126	405	230	1625	85	2930	270
573	636	182	354	479	1405	88	3113	164
574	608	179	401	409	1368	121	3003	203
575	546	202	398	395	1396	125	2844	220
576	682	83	302	503	1249	109	2448	279
577	592	138	240	421	1469	110	2882	251
578	498	118	295	211	1228	69	2479	271
579	573	137	284	193	1300	113	2265	206
580	504	140	348	252	1236	100	2622	266
581	356	168	250	264	766	120	2580	353
582	547	175	401	360	811	135	2431	230
583	298	153	451	434	1466	84	2494	238
584	216	110	319	452	1753	91	2577	292
585	312	118	330	456	1743	67	2339	264
586	466	175	338	438	1181	84	2357	243
587	420	149	475	290	671	96	2285	356
588	329	218	407	294	744	65	2363	311
589	327	171	472	250	1120	77	2341	191
590	378	147	504	218	968	44	2431	217
591	340	121	535	337	1470	35	2338	208
592	420	182	421	346	1525	79	2197	201
593	445	152	421	197	1610	108	2368	218
594	384	142	316	187	1683	67	2351	269
595	370	181	585	289	1719	94	2369	246
596	386	201	640	290	1298	75	2367	191
597	538	169	498	288	1039	115	2625	163
598	413	62	408	295	1546	72	2258	202
599	629	85	292	340	1534	96	2392	179
600	473	111	342	194	1656	35	1905	212
601	399	194	346	278	1380	78	2030	210
602	345	125	405	295	1555	114	1916	155
603	506	208	607	155	1578	109	2209	268
604	372	131	317	282	1233	91	1949	272
605	248	153	144	303	1357	24	2311	382
606	527	211	194	365	1450	10	2298	456
607	429	209	247	403	1413	19	3034	287
608	355	182	444	228	1444	35	3057	197
609	383	241	409	276	1425	45	2694	218
610	628	195	603	425	1573	32	2788	251
611	589	225	418	340	1321	78	2908	211
612	444	176	512	245	1584	75	2280	182
613	473	112	436	202	1609	27	1881	222
614	510	110	369	368	1631	82	1224	220
615	375	153	425	298	1686	95	1264	207
616	344	222	545	209	1521	60	1924	205
617	477	116	459	192	1445	69	2269	216
618	424	151	350	207	1503	74	2453	218
619	361	165	358	256	1500	38	2262	207
620	343	228	318	251	1469	82	1850	235
621	324	228	392	422	1209	93	2341	240
622	389	154	400	457	1382	73	2561	229
623	278	142	475	197	1578	87	2421	222
624	273	98	474	349	1491	60	2581	214
625	381	185	507	241	1492	83	2233	233
626	412	124	336	236	846	149	2523	191
627	553	172	252	306	1280	82	2508	195
628	462	173	248	383	1425	114	2676	228
629	573	194	376	271	1104	93	2518	296
630	511	171	418	217	1097	153	2542	254
631	587	164	381	203	1158	86	2625	285
632	495	116	453	110	1463	67	1833	262
633	500	214	357	138	1587	63	2017	220
634	403	143	360	200	1529	87	2078	286
635	553	127	334	185	1284	126	1392	204
636	503	153	276	280	1056	104	1759	287
637	465	105	316	304	1398	99	1572	163
638	380	203	272	212	1520	62	1375	233
639	446	173	208	364	1343	87	1618	245
640	395	202	186	387	1485	133	1899	224
641	544	147	292	245	1332	80	2114	256
642	323	252	393	348	965	152	2120	211
643	356	228	436	328	1393	133	2389	281
644	455	174	206	354	1594	91	2156	219
645	430	121	272	412	1385	68	2154	210
646	354	29	290	477	989	81	2241	201
647	449	101	304	348	1022	70	2125	297
648	508	271	498	339	1245	100	2342	224
649	478	162	551	310	1491	100	2177	257
650	451	49	220	375	1110	111	2344	220
651	543	73	167	321	557	87	2035	243
652	524	96	169	276	1331	133	1701	245
653	619	127	186	248	1526	103	1297	217
654	459	143	302	329	1448	145	1537	230
655	487	91	345	384	1492	148	1843	227
656	468	50	293	333	1640	134	1836	162
657	526	125	319	284	1518	117	2024	160
658	361	103	342	142	1609	116	2265	238
659	319	168	277	90	1588	93	2379	167
660	438	127	320	229	1465	133	2196	140
661	351	158	344	170	1661	117	2248	199
662	361	116	246	163	1405	54	2330	190
663	417	155	306	200	1460	70	2345	246
664	484	77	167	252	1034	113	2435	300
665	309	145	278	278	1138	84	2373	281
666	382	38	257	216	1342	109	2226	311
667	416	140	159	409	1435	57	2286	340
668	198	142	208	359	1226	142	1715	313
669	370	196	197	239	1286	87	1952	243
670	552	234	330	369	1052	74	1707	246
671	444	210	341	300	1030	148	1746	285
672	477	126	506	339	1207	133	1910	331
673	260	150	458	343	1196	48	1727	154
674	388	67	280	359	1562	74	1174	361
675	364	188	362	296	1239	71	2220	285
676	495	100	163	233	628	82	2266	249
677	433	81	246	289	945	86	2164	261
678	555	177	290	286	1238	100	1918	251
679	516	106	453	283	1235	29	1923	182
680	389	146	375	424	1053	104	1405	202
681	430	114	476	289	1303	57	2131	201
682	215	108	398	317	1484	116	2023	237
683	195	84	533	298	720	82	1657	265
684	258	117	318	320	772	70	1847	286
685	354	161	247	293	575	76	2485	264
686	512	172	247	224	577	108	2072	191
687	286	162	147	287	719	113	2066	242
688	210	161	144	304	973	96	2351	311
689	172	210	371	335	1206	128	998	238
690	390	224	302	283	1652	79	1157	307
691	377	200	180	178	1271	146	1003	346
692	439	164	270	293	1340	107	1347	288
693	530	126	223	227	1141	160	1655	283
694	577	149	302	204	1081	124	2861	236
695	621	150	329	393	1107	106	1889	175
696	558	174	306	460	969	140	1550	181
697	544	172	246	383	1066	121	1611	254
698	598	195	324	449	1273	147	1849	274
699	554	191	322	405	1308	127	2017	274
700	420	198	376	452	668	153	2261	279
701	672	219	373	414	873	118	2168	252
702	468	275	440	333	1216	101	2133	358
703	619	182	371	363	1673	97	2195	255
704	538	167	369	334	1651	140	2380	337
705	473	151	211	251	1077	93	2374	259
706	376	161	496	419	756	111	2637	261
707	543	153	450	931	1056	127	2368	230
708	471	220	353	688	1476	165	2245	232
709	544	186	443	839	566	146	2954	226
710	470	180	401	725	685	185	1854	232
711	404	228	534	508	1250	93	1285	254
712	541	192	479	389	1899	126	1806	208
713	368	263	315	351	1531	154	2087	203
714	432	239	303	347	815	128	1923	217
715	410	142	428	317	1342	172	1563	99
716	450	241	540	298	1043	126	1598	133
717	346	204	583	317	1373	86	1182	199
718	665	166	485	394	1695	130	1467	242
719	493	191	363	307	1733	100	1814	220
720	285	107	151	296	1403	124	1514	277
721	407	135	326	272	1764	89	1672	166
722	401	205	429	426	1818	107	1210	193
723	376	257	249	371	1352	135	1107	223
724	456	92	354	318	1206	62	975	148
725	410	43	241	298	1318	120	2354	257
726	477	133	283	134	696	105	2705	263
727	369	81	400	157	893	210	3022	224
728	468	106	245	257	1095	120	2806	250
729	379	128	377	301	1186	113	2807	296
730	435	165	308	342	1482	99	3600	353
731	425	177	294	315	1374	101	3413	290
732	418	88	407	456	1031	136	3203	211
733	457	78	299	372	1454	90	2995	241
734	330	161	281	524	1795	69	3203	270
735	493	127	358	395	1752	12	2880	293
736	410	194	281	340	1775	144	2572	225
737	498	217	358	602	1779	143	1762	184
738	559	212	485	449	1779	94	1833	332
739	449	217	305	264	1643	112	2006	250
740	444	190	368	171	2221	99	2493	257
741	448	166	381	279	1590	131	2590	285
742	483	202	434	239	1754	106	2568	271
743	409	238	343	312	1269	85	2379	298
744	398	211	371	220	982	113	2493	229
745	351	194	379	215	1356	140	2662	288
746	444	196	422	345	1551	94	2662	266
747	400	114	208	227	1658	127	2355	281
748	292	135	342	182	1573	138	2298	236
749	292	144	315	186	1910	143	2044	258
750	310	101	314	215	1527	140	1963	286
751	390	126	324	282	1117	155	2010	219
752	495	207	186	224	1476	141	2039	298
753	397	65	353	324	1428	107	2263	254
754	469	150	387	305	1110	183	2170	233
755	491	157	124	292	994	140	2414	239
756	395	155	72	339	524	130	2155	202
757	542	137	133	355	1225	184	2277	224
758	574	122	177	350	1415	114	2051	281
759	497	167	261	281	985	108	2194	207
760	412	238	430	367	1710	134	1926	259
761	488	180	408	306	1406	128	1952	270
762	445	140	423	333	1676	122	2462	302
763	431	102	342	366	1777	103	2383	284
764	426	176	351	315	713	144	2630	221
765	451	198	407	389	750	125	2346	233
766	434	153	409	347	675	102	2613	242
767	434	164	478	427	1034	139	2421	257
768	618	146	532	210	1687	84	2257	211
769	553	157	394	316	1665	76	2584	193
770	630	150	361	260	1563	120	3029	252
771	547	222	476	451	1175	113	2755	212
772	457	204	494	392	1453	90	1091	189
773	512	217	361	466	1853	61	2126	171
774	412	155	501	369	1260	79	2258	234
775	441	190	292	315	1511	134	2263	280
776	356	261	303	344	1328	130	2280	207
777	421	168	167	309	1167	105	1915	243
778	362	139	536	422	1442	109	2041	218
779	529	100	448	321	1341	98	2120	216
780	517	124	345	337	1433	189	2174	203
781	611	85	323	227	1056	143	2719	193
782	673	106	230	123	944	89	2936	234
783	473	81	157	228	1284	106	3037	250
784	586	213	194	199	1662	136	3170	265
785	472	122	314	236	1762	139	2433	313
786	424	93	339	230	1572	116	2551	299
787	401	182	347	187	1254	92	2793	215
788	395	123	377	221	1282	122	2504	318
789	449	153	436	250	1443	174	2261	264
790	520	118	196	239	1610	153	2529	285
791	552	182	421	422	1745	84	2351	247
792	479	126	477	327	1665	110	2172	269
793	680	176	278	271	1488	101	2440	313
794	527	120	438	271	1588	65	2362	347
795	485	113	465	268	1140	108	2642	298
796	568	136	516	348	1469	108	2247	248
797	334	151	318	165	719	109	2197	343
798	438	165	255	157	726	85	1864	223
799	482	143	351	321	954	78	2213	177
800	515	71	386	351	1451	72	2174	235
801	526	59	500	325	1527	89	2396	210
802	407	102	309	166	1401	68	2290	281
803	445	191	477	225	1452	93	1854	259
804	450	158	511	163	1570	100	2041	252
805	491	145	421	101	1529	106	2471	255
806	360	184	456	299	970	78	2044	219
807	326	170	326	369	1204	131	2032	183
808	332	127	219	327	1405	118	2146	215
809	325	163	241	282	1062	124	2134	244
810	494	87	428	326	1159	114	2031	277
811	401	159	280	164	1495	137	2116	280
812	516	176	553	275	1377	128	2585	292
813	392	175	532	230	888	121	2598	273
814	465	162	325	310	1022	157	2288	195
815	490	226	425	228	1204	190	2283	237
816	374	174	497	172	983	107	2254	255
817	461	155	381	198	1140	256	2134	247
818	556	153	399	347	1514	199	2201	269
819	497	181	340	264	1381	196	2154	268
820	346	107	430	264	1062	205	2139	237
821	481	75	289	183	1424	162	1826	234
822	413	70	402	240	1504	170	1351	257
823	419	98	522	319	1143	151	938	203
824	411	86	313	335	785	134	1051	247
825	474	146	436	133	1191	171	1227	333
826	466	129	367	163	1754	177	1509	345
827	512	156	223	179	1586	218	1436	257
828	465	173	377	211	1421	206	1258	258
829	527	194	312	160	869	184	1258	279
830	487	163	419	174	1470	214	2676	238
831	424	168	392	128	1134	62	2302	202
832	449	119	287	242	1129	75	2593	268
833	428	93	344	153	1237	91	2740	233
834	378	127	343	248	1537	98	2417	212
835	512	118	276	166	1921	100	2816	221
836	516	67	326	236	1422	128	3243	244
837	525	149	221	266	932	121	3173	180
838	580	237	500	225	1029	104	2830	189
839	527	140	487	299	886	90	2924	156
840	511	143	509	215	1106	115	2748	242
841	495	95	400	176	1534	44	3295	179
842	542	67	256	169	1495	56	2282	175
843	396	114	410	217	669	100	2137	168
844	328	162	271	164	959	76	2548	147
845	500	176	534	298	1258	109	2860	150
846	401	197	411	233	1458	107	2589	142
847	417	208	475	198	1754	126	2459	182
848	446	174	396	140	1140	110	2904	192
849	503	165	539	194	1271	53	2524	232
850	452	112	408	300	1520	78	2509	134
851	441	157	404	277	1659	99	2575	192
852	371	158	422	182	1603	57	2517	229
853	593	175	291	207	1861	101	2473	231
854	419	144	366	231	1553	92	2548	190
855	426	154	516	226	1679	98	2502	219
856	459	165	474	208	1746	135	2566	254
857	530	98	296	158	1785	112	1669	219
858	403	74	224	239	1696	48	2810	218
859	425	93	421	338	1586	77	3125	227
860	460	117	464	177	1477	113	2679	238
861	758	124	358	125	1659	82	3177	321
862	537	175	295	145	1606	74	2457	269
863	514	114	359	145	1760	107	2391	312
864	596	139	483	235	1764	112	1870	249
865	392	122	370	342	1625	102	1582	240
866	410	100	301	264	1710	97	1978	208
867	261	151	494	266	1684	54	1999	217
868	424	166	502	314	1637	57	1758	209
869	342	159	381	429	1675	87	1945	213
870	286	355	348	292	1846	82	2010	179
871	380	300	193	481	1707	51	2116	320
872	320	259	148	373	1625	87	2204	322
873	316	261	377	269	1271	42	2256	215
874	321	306	359	456	1456	104	2205	198
875	355	148	405	395	1418	133	1996	212
876	575	207	518	253	1462	115	1969	313
877	385	185	461	261	1297	140	2239	226
878	258	142	419	195	1559	146	2145	238
879	265	168	471	264	1700	147	2467	314
880	448	145	161	303	1508	139	2828	328
881	493	168	225	248	1474	185	3294	348
882	520	143	323	261	1172	165	2456	197
883	627	195	280	411	1572	187	2693	223
884	690	161	339	321	1369	164	2727	319
885	502	131	562	317	1207	136	2558	232
886	517	145	526	318	1447	122	2688	211
887	479	150	430	370	1259	124	2600	231
888	442	134	331	372	1127	149	3058	184
889	610	108	452	462	1281	124	2463	265
890	452	184	494	299	1260	96	2202	283
891	496	171	391	416	1367	155	2052	242
892	290	237	307	271	1542	97	2066	200
893	286	158	211	1207	1501	137	1904	226
894	431	111	176	1539	1404	122	2160	144
895	477	133	299	717	1456	129	2516	167
896	395	115	402	718	1546	157	2122	196
897	327	166	248	482	1443	146	2456	288
898	398	131	244	556	1378	110	2331	260
899	394	201	221	667	1340	105	2128	211
900	363	202	222	581	1153	67	2370	247
901	286	163	258	466	1398	154	2252	286
902	312	156	215	823	1619	179	2211	256
903	409	150	309	679	1497	128	1693	236
904	518	197	284	621	1453	102	1469	204
905	737	164	333	719	1200	112	1243	244
906	588	167	483	722	959	85	1278	249
907	468	100	423	531	1315	235	1303	363
908	542	78	360	432	1424	137	1282	236
909	463	119	272	510	1369	86	1411	249
910	434	141	374	547	1157	122	1524	176
911	586	195	471	553	1020	122	1620	222
912	581	200	276	357	984	135	1475	245
913	461	140	272	438	1002	97	2089	314
914	476	181	231	272	1083	111	2055	250
915	579	157	395	205	1212	115	1947	222
916	633	120	335	306	1432	121	1908	246
917	622	65	306	313	881	83	1970	282
918	401	63	312	189	636	119	3199	245
919	306	50	387	301	1089	195	2530	251
920	436	130	371	423	709	103	2186	197
921	345	146	219	695	1063	112	2571	225
922	231	117	365	730	778	47	2846	196
923	390	97	344	732	803	83	2800	186
924	384	193	356	606	1345	113	2520	184
925	295	204	383	735	1110	94	2700	230
926	419	229	341	934	1388	128	2432	252
927	263	250	446	1121	1501	150	2320	265
928	268	128	491	441	1253	137	2503	267
929	186	217	374	562	1569	157	2731	284
930	334	174	324	392	1501	181	2562	248
931	419	160	353	537	1068	97	2497	264
932	277	126	461	490	911	63	2560	207
933	260	209	413	523	1131	38	2605	262
934	219	155	367	280	1230	86	2423	206
935	396	228	499	391	1377	123	2425	239
936	362	181	600	297	1436	103	2661	240
937	528	230	411	254	890	111	2313	206
938	530	206	299	314	985	123	2555	219
939	522	192	407	394	995	72	2474	241
940	393	315	450	334	563	55	2025	261
941	485	184	341	318	757	78	2269	227
942	458	193	325	399	1057	55	2643	228
943	457	211	400	238	940	2	2886	215
944	440	232	236	162	724	66	2603	222
945	519	133	382	332	1119	79	2604	269
946	650	110	470	164	1433	129	2798	256
947	477	160	274	320	923	94	2954	295
948	407	239	437	379	1136	83	3083	267
949	372	154	500	524	1158	104	3154	219
950	386	90	356	225	1522	106	3170	215
951	421	124	398	319	1167	71	3050	213
952	429	122	399	246	1632	113	3048	221
953	490	115	459	322	1568	122	2439	228
954	515	103	452	428	1443	82	2165	249
955	527	129	452	411	1313	102	2502	196
956	500	93	474	500	1294	84	2324	243
957	471	140	385	477	1416	127	2667	254
958	605	155	393	236	1546	134	2574	217
959	589	143	442	183	1589	154	2516	197
960	392	110	412	237	1616	118	1676	215
961	465	181	387	194	1680	83	1890	196
962	632	186	420	171	1664	98	3128	221
963	500	167	373	338	1604	123	5176	244
964	522	132	484	214	1536	159	5344	262
965	482	178	501	357	1402	128	2617	245
966	407	196	308	507	1531	137	2815	229
967	386	179	483	281	1388	136	2080	270
968	494	174	386	302	1175	131	2626	251
969	346	182	361	299	1319	80	2535	278
970	428	187	318	228	1292	160	2077	258
971	578	289	409	420	1155	79	2443	252
972	354	144	321	466	1423	74	2722	279
973	588	147	335	206	1291	60	2894	283
974	347	86	292	319	1318	75	3004	299
975	420	171	314	216	1478	105	2126	230
976	435	162	301	211	1325	99	2855	215
977	496	58	439	286	1439	55	2512	221
978	490	119	410	348	1496	103	2492	220
979	371	133	187	320	1312	109	2167	182
980	417	196	394	310	1345	84	2633	173
981	532	216	306	359	1373	119	2488	200
982	447	99	393	326	1569	100	2222	232
983	461	69	293	319	1314	113	2527	293
984	510	125	299	331	1236	30	2200	351
985	539	144	270	360	1166	36	2811	305
986	471	120	257	396	636	77	2912	152
987	478	164	336	366	939	54	2361	219
988	323	179	379	437	1036	101	2212	236
989	511	266	418	534	1125	49	2552	222
990	375	107	488	340	902	128	2305	220
991	569	197	362	608	1032	75	3258	264
992	382	151	322	728	1387	107	2818	317
993	442	125	302	442	1501	135	2641	358
994	530	144	578	264	1298	124	2681	281
995	417	120	425	208	785	130	2663	295
996	470	194	362	248	627	112	2169	286
997	577	119	461	297	807	117	2433	315
998	563	141	470	266	925	102	2249	253
999	491	169	459	300	930	42	2598	247
1000	456	200	446	298	1396	85	2196	318
1001	433	178	416	245	517	90	2489	304
1002	486	149	328	258	1609	78	2850	337
1003	455	198	445	253	1521	86	2708	261
1004	479	174	417	287	1643	63	2780	178
1005	505	225	446	422	1309	56	2176	226
1006	446	220	403	290	668	74	2566	278
1007	537	174	346	333	920	57	3001	291
1008	466	105	470	230	1718	43	2663	296
1009	419	152	235	264	1598	141	1652	261
1010	335	111	411	301	1220	163	1699	221
1011	307	145	341	323	1070	156	1905	218
1012	332	97	720	293	1241	125	2026	310
1013	256	65	535	302	1200	151	2171	272
1014	498	76	676	267	1420	152	2440	226
1015	326	35	470	286	1295	108	2903	203
1016	475	118	463	291	1393	94	3912	217
1017	542	139	444	320	1626	87	3234	189
1018	462	117	474	216	1572	52	2948	262
1019	515	126	467	221	1091	121	3023	242
1020	497	169	407	250	424	196	2984	220
1021	396	134	472	244	1022	75	3543	215
1022	443	225	222	320	1025	78	2966	283
1023	624	115	380	407	1368	99	2055	202
1024	476	134	422	249	1507	82	1659	232
1025	451	115	376	284	1385	189	2207	259
1026	371	112	437	183	983	72	2232	232
1027	510	112	408	190	1310	105	2508	255
1028	432	193	540	182	1406	101	2053	228
1029	561	151	347	189	1506	153	2578	234
1030	509	135	279	226	1324	83	2370	256
1031	570	187	368	160	1322	92	2274	247
1032	495	127	280	184	886	119	2378	217
1033	574	143	254	168	1180	105	2863	223
1034	354	184	226	188	1087	133	2671	258
1035	492	115	331	420	1308	100	2675	326
1036	505	167	516	366	735	137	2699	307
1037	394	150	694	275	1157	113	2645	298
1038	384	155	357	392	1109	87	3003	262
1039	445	173	256	371	1125	107	2444	199
1040	415	61	474	312	1554	130	2265	278
1041	359	43	516	233	839	124	2613	243
1042	324	64	417	261	812	151	2391	279
1043	475	68	694	254	1072	132	2334	235
1044	384	44	530	257	1473	141	1871	356
1045	578	152	377	294	1476	119	2377	251
1046	411	143	315	296	1654	106	2154	297
1047	383	190	409	173	1598	102	2462	262
1048	299	162	422	127	1687	162	2342	246
1049	334	210	444	285	1871	103	2367	216
1050	340	143	365	323	1683	112	2543	244
1051	300	179	342	354	1705	83	2446	209
1052	406	150	269	285	1518	151	2278	208
1053	298	147	247	181	1193	144	2312	231
1054	483	113	301	268	1188	130	2085	160
1055	253	151	248	363	1018	120	2518	211
1056	357	128	245	321	1425	120	2524	221
1057	392	144	391	141	1592	119	2809	227
1058	501	132	367	128	1506	126	2843	192
1059	543	169	490	131	1320	128	3109	184
1060	433	142	333	326	1262	175	2350	247
1061	652	202	203	419	1523	137	2403	217
1062	553	209	341	357	1443	82	2488	207
1063	522	243	391	348	1140	130	1968	151
1064	493	306	403	219	1151	103	2083	93
1065	594	271	409	197	1341	103	1778	107
1066	462	237	300	204	1406	72	1999	151
1067	505	215	406	183	1329	83	2747	371
1068	446	328	399	304	1574	84	2603	212
1069	384	248	444	215	1612	65	3172	349
1070	451	226	308	330	1458	102	1411	177
1071	414	193	336	142	1531	132	1719	129
1072	556	194	505	171	514	139	2610	169
1073	337	235	374	299	834	149	2907	244
1074	462	148	445	337	1193	159	2200	342
1075	499	234	320	189	1056	98	1537	318
1076	431	173	301	217	1200	77	1110	346
1077	415	230	356	255	998	73	1364	202
1078	358	174	403	276	1209	120	1779	236
1079	442	49	360	268	1231	162	2482	238
1080	417	172	377	283	1073	116	3640	301
1081	328	223	360	289	962	150	4117	243
1082	343	211	386	266	1343	160	3380	253
1083	477	134	222	334	1635	142	3097	223
1084	434	61	242	247	1268	110	2542	200
1085	335	88	256	242	1622	103	2613	262
1086	316	223	318	189	1648	103	2125	231
1087	382	197	331	185	409	85	2353	274
1088	402	225	178	212	686	123	2138	218
1089	405	218	294	162	739	204	2149	205
1090	383	124	294	305	1192	160	2441	196
1091	359	145	322	257	1268	76	2949	122
1092	495	127	257	65	1173	137	2667	222
1093	410	100	279	190	1083	17	3118	209
1094	412	101	238	162	1184	90	2304	133
1095	386	183	200	214	1215	37	2282	271
1096	382	129	153	229	1301	83	3177	240
1097	366	77	142	178	1248	91	2132	289
1098	540	101	198	165	1687	133	2454	220
1099	510	131	290	192	1794	125	2067	204
1100	296	95	217	316	2072	149	1772	219
1101	369	117	335	191	2035	91	1725	209
1102	371	130	389	280	612	112	1982	261
1103	421	144	339	235	1460	149	2125	267
1104	536	167	434	348	1899	87	2250	247
1105	392	192	290	203	1443	20	3067	239
1106	535	170	336	157	1609	93	2680	288
1107	539	148	236	272	1595	42	2571	301
1108	545	186	349	262	1533	93	2131	236
1109	498	124	307	356	1719	60	2637	298
1110	362	40	406	348	1726	113	2785	328
1111	534	201	347	388	1925	129	2862	223
1112	544	156	366	331	2016	62	1885	255
1113	397	212	496	377	1908	85	1965	290
1114	432	164	258	318	1880	174	2831	244
1115	435	87	272	331	1516	45	2638	314
1116	502	84	365	203	1347	54	2043	327
1117	550	32	527	363	867	52	2042	278
1118	443	162	313	266	1084	104	2351	276
1119	422	52	312	491	945	69	2541	337
1120	447	88	284	420	1505	84	2351	273
1121	479	39	382	391	1051	68	3040	134
1122	530	93	493	291	937	45	2583	197
1123	421	53	518	383	1244	40	2806	261
1124	580	62	259	367	1577	37	2854	210
1125	506	122	417	462	1482	92	1697	203
1126	614	58	346	388	1518	119	1427	261
1127	442	82	347	380	1945	61	2622	258
1128	477	245	314	348	1308	93	2468	215
1129	502	188	400	263	1205	72	1368	225
1130	476	220	479	310	1367	91	1249	195
1131	518	191	354	480	1181	63	2965	273
1132	499	171	444	408	1394	79	2622	234
1133	567	173	312	435	1102	52	3544	263
1134	464	282	298	344	1386	41	3610	332
1135	306	211	384	254	1558	89	4287	191
1136	223	230	382	277	1439	58	3489	172
1137	317	223	422	336	1515	99	3595	284
1138	512	200	342	315	1006	58	2271	267
1139	764	243	369	168	1218	65	3136	288
1140	542	133	472	367	1551	123	3670	275
1141	521	186	457	320	1692	69	2773	268
1142	501	188	361	291	1889	31	2340	267
1143	319	124	334	224	1784	22	2440	242
1144	270	151	266	200	1613	30	2573	184
1145	448	236	479	291	1612	63	3224	219
1146	457	133	407	290	1701	74	3136	311
1147	446	82	420	309	1268	23	3528	273
1148	571	35	340	470	1281	19	4087	222
1149	511	77	399	285	1607	51	3979	270
1150	542	67	357	296	1649	112	4125	347
1151	643	138	355	382	1701	133	3098	231
1152	645	74	351	286	1279	73	2724	233
1153	684	190	446	505	1318	73	2588	226
1154	562	168	227	505	1132	106	2529	258
1155	523	135	223	433	651	75	2602	216
1156	545	89	333	514	708	72	2744	320
1157	516	154	299	534	768	36	2942	342
1158	502	170	357	402	740	53	2848	253
1159	444	139	309	487	865	56	2991	279
1160	496	214	312	541	732	56	2653	271
1161	379	82	308	420	557	43	2793	224
1162	337	224	396	372	696	72	2463	239
1163	426	174	237	462	895	34	2831	231
1164	399	147	381	437	1384	56	2720	270
1165	476	163	373	352	1986	56	3103	139
1166	522	152	264	336	1871	22	2882	272
1167	655	90	260	403	1217	91	2856	328
1168	579	117	151	384	1390	126	3320	317
1169	494	192	313	488	1604	60	2660	345
1170	478	189	218	703	1393	138	2496	205
1171	369	87	208	842	691	75	2552	345
1172	487	37	237	573	638	81	2608	338
1173	397	31	213	834	752	90	3145	268
1174	401	120	217	960	985	1	3144	347
1175	387	166	246	1647	953	61	2530	276
1176	430	146	159	1060	949	18	3032	223
1177	287	117	354	2553	932	91	3349	234
1178	257	197	222	1177	822	32	2965	284
1179	404	165	153	647	963	91	2580	212
1180	474	119	211	342	1274	66	2785	245
1181	486	131	219	344	1209	29	2630	245
1182	387	213	310	433	1159	131	1946	296
1183	365	163	322	381	1680	80	2282	263
1184	434	147	181	430	1866	136	2417	210
1185	427	107	301	286	1823	120	2038	238
1186	510	129	364	336	1851	92	2824	224
1187	489	163	297	337	1713	112	2857	181
1188	459	31	277	418	1647	107	2574	288
1189	476	127	294	334	1563	115	3263	308
1190	552	232	279	389	1693	60	3526	368
1191	536	225	329	382	1136	133	3155	281
1192	556	209	460	372	1198	150	2717	191
1193	519	223	335	274	940	133	2843	189
1194	528	201	276	432	600	94	2829	252
1195	474	193	358	300	795	96	2562	332
1196	432	261	116	147	1246	123	2403	366
1197	486	143	339	203	1436	100	2555	306
1198	408	145	236	401	1011	107	2070	208
1199	449	108	322	383	1014	145	2966	315
1200	481	108	372	435	1103	124	3236	266
1201	481	193	440	419	1119	136	3057	277
1202	340	176	156	502	1562	114	2985	230
1203	421	278	509	311	969	73	2764	225
1204	282	249	189	348	740	81	3198	195
1205	435	214	163	314	525	175	2644	203
1206	431	236	476	329	700	93	2295	244
1207	503	146	187	346	612	94	1569	270
1208	408	150	309	334	951	147	1279	288
1209	496	213	333	353	1556	159	1239	291
1210	507	164	430	312	1674	96	1893	347
1211	423	134	316	367	1078	147	1739	320
1212	475	189	387	442	1358	123	2190	250
1213	443	216	451	443	733	132	1980	230
1214	519	200	270	554	502	85	3136	264
1215	558	102	367	489	748	162	2511	279
1216	403	100	248	287	786	123	2812	260
1217	424	143	488	398	802	136	2723	219
1218	616	125	303	233	1125	111	2492	260
1219	560	227	350	341	1816	177	2977	233
1220	439	208	387	522	531	129	2621	191
1221	563	228	203	410	1023	106	2586	325
1222	501	144	287	266	1487	94	2464	300
1223	380	194	334	582	1416	146	2511	217
1224	480	197	484	223	1795	107	2323	168
1225	400	227	464	198	1509	108	2216	203
1226	504	195	411	230	1585	96	2436	265
1227	462	140	538	186	1378	124	1835	236
1228	475	135	428	232	1569	78	1887	278
1229	495	167	430	386	1632	199	1514	251
1230	504	240	429	506	1625	108	1036	232
1231	405	212	396	671	1748	128	1513	278
1232	342	204	635	503	1498	158	1274	298
1233	551	231	532	436	1708	86	1730	292
1234	456	225	398	428	1681	93	2468	182
1235	490	205	537	444	1759	63	2718	224
1236	536	56	570	209	1769	54	1278	221
1237	417	93	389	304	1695	39	1071	150
1238	347	177	482	324	1777	101	1413	139
1239	223	155	329	185	1582	151	1564	266
1240	451	153	395	101	1576	117	2564	202
1241	351	204	350	123	1843	137	1912	257
1242	414	193	378	218	1707	141	1825	288
1243	452	147	437	268	1446	207	1695	225
1244	471	262	321	168	1613	131	1673	224
1245	470	208	341	200	1724	131	1937	105
1246	528	259	325	299	1708	144	1684	127
1247	436	234	294	240	1646	144	1466	212
1248	435	236	344	261	1702	138	1869	220
1249	376	229	280	216	1605	152	1860	226
1250	413	216	264	443	1395	164	1502	203
1251	410	214	302	478	1603	245	2510	282
1252	459	197	311	364	1563	129	2797	267
1253	491	174	310	283	1518	91	2391	297
1254	507	128	356	315	1444	167	2400	235
1255	506	147	419	287	1073	124	1017	333
1256	610	133	373	267	951	150	1406	231
1257	427	173	357	283	1223	126	2223	211
1258	551	180	374	332	1051	137	3128	331
1259	559	175	468	310	888	124	2684	242
1260	472	196	392	226	1272	149	2994	312
1261	361	166	302	257	1298	133	1882	235
1262	537	225	440	220	1300	105	2117	218
1263	512	174	354	209	957	145	1352	238
1264	516	207	343	161	1213	76	2445	203
1265	431	206	274	107	1132	135	2645	159
1266	520	174	351	182	1392	124	2796	122
1267	446	199	260	264	1386	129	3024	196
1268	411	162	400	277	1365	150	3078	243
1269	301	242	286	357	1469	114	2817	164
1270	430	194	285	272	1451	79	2656	233
1271	384	214	290	392	1431	108	2719	286
1272	317	233	293	259	1302	154	2938	263
1273	448	172	291	290	1211	118	2691	251
1274	331	203	297	298	1268	156	2885	272
1275	400	213	206	703	1269	186	2959	243
1276	275	169	235	323	1181	115	2922	214
1277	441	257	297	365	1000	108	3249	203
1278	656	207	255	493	1293	121	3033	192
1279	728	217	309	392	1228	215	2605	121
1280	703	225	201	565	1296	161	2033	189
1281	541	247	298	398	1646	152	2323	295
1282	378	179	327	471	1495	84	2578	224
1283	376	226	357	417	1428	60	2314	306
1284	398	146	348	432	1688	151	2586	319
1285	346	213	390	468	1632	135	2590	263
1286	387	247	346	397	1805	124	2630	278
1287	377	299	322	347	1164	86	2767	296
1288	596	200	293	371	1113	70	2911	269
1289	347	184	226	275	1007	107	2656	235
1290	581	121	222	396	807	137	2812	203
1291	569	178	241	508	1068	112	1785	259
1292	782	194	346	615	1129	127	1755	257
1293	640	244	272	505	789	95	1398	210
1294	504	231	409	525	986	50	1947	268
1295	499	184	227	500	1265	112	3106	245
1296	531	189	217	548	1088	50	3244	257
1297	632	183	260	480	861	98	2914	204
1298	587	158	370	219	1123	103	3025	234
1299	598	162	317	276	1170	139	2800	197
1300	531	286	139	361	866	163	3006	209
1301	285	182	311	362	1434	136	3195	247
1302	277	146	176	309	1572	140	3500	226
1303	477	217	274	484	1939	143	2811	264
1304	394	190	181	638	1991	107	2882	313
1305	188	165	289	572	1630	77	2388	283
1306	274	250	168	645	1803	55	2710	258
1307	432	203	180	631	1084	148	2646	306
1308	462	184	261	539	950	113	2435	240
1309	281	216	365	614	1009	109	2479	204
1310	285	188	327	632	728	64	2730	273
1311	429	180	199	447	891	88	2697	183
1312	478	150	176	685	1232	148	2692	236
1313	541	87	237	495	1401	87	2765	244
1314	596	150	152	675	1108	105	2773	237
1315	424	108	227	653	1181	126	2818	240
1316	426	70	431	492	1209	99	2635	287
1317	494	86	365	301	1318	93	2956	278
1318	581	96	330	356	1113	132	2758	257
1319	525	156	469	330	1183	122	2686	229
1320	459	162	434	338	1371	99	2695	206
1321	579	204	605	225	1401	152	2744	274
1322	654	199	513	321	1127	102	2179	229
1323	519	117	419	397	1623	115	1906	230
1324	376	41	440	363	1332	120	1734	254
1325	412	143	474	367	983	202	1105	259
1326	218	111	375	533	944	113	2354	249
1327	268	101	292	391	1145	181	3631	169
1328	395	97	305	539	1640	181	3219	280
1329	383	144	498	387	1619	45	2728	278
1330	324	214	387	389	1890	131	2754	225
1331	501	150	360	384	1369	91	2723	187
1332	448	197	430	501	1276	65	3409	212
1333	536	207	452	376	1176	89	3200	251
1334	485	148	445	623	932	102	3083	250
1335	597	215	469	703	1419	152	4252	210
1336	474	208	459	569	1408	132	3067	262
1337	480	281	490	679	1435	63	3034	269
1338	630	255	488	409	1747	140	2871	230
1339	515	251	263	320	1213	111	2852	206
1340	405	180	350	311	1218	117	3105	211
1341	447	249	369	190	1286	135	2777	266
1342	569	159	378	249	1137	120	2469	210
1343	569	191	408	112	932	178	2754	205
1344	581	181	354	156	1026	143	2685	181
1345	582	253	232	99	1425	87	2501	248
1346	476	159	185	225	1413	157	2521	284
1347	460	203	348	186	1674	137	2641	216
1348	549	242	448	144	1388	109	2686	332
1349	495	160	467	201	1411	144	2626	218
1350	509	208	421	178	1614	96	2660	261
1351	604	252	305	268	1661	127	2272	262
1352	492	255	322	209	1537	54	1882	240
1353	623	276	181	249	1508	150	2195	305
1354	532	208	117	155	1136	107	2549	252
1355	570	206	172	147	1749	87	2289	218
1356	559	234	176	180	1521	112	2605	288
1357	528	304	232	271	1608	106	2538	374
1358	388	111	295	280	1576	148	2931	328
1359	417	170	262	292	1606	143	2786	272
1360	472	124	372	295	1658	92	2776	228
1361	423	241	190	436	1438	98	2646	238
1362	438	148	195	338	994	146	2733	210
1363	460	153	262	279	1296	114	3640	211
1364	426	131	362	269	1438	187	3125	147
1365	397	172	180	381	1256	164	2691	352
1366	430	158	127	266	1226	166	2385	281
1367	464	191	195	401	1232	177	2381	235
1368	452	134	222	294	1107	111	3382	273
1369	427	154	278	278	1067	135	2561	216
1370	442	196	393	279	1310	184	2407	261
1371	589	159	259	313	1492	123	2362	272
1372	536	201	274	302	1456	225	2544	178
1373	498	219	265	396	1336	138	2363	156
1374	391	215	406	450	1627	143	2994	206
1375	304	241	251	485	1494	283	2565	232
1376	316	280	217	479	541	68	2636	187
1377	295	240	444	407	844	53	3131	257
1378	581	205	194	586	1059	83	3013	125
1379	575	168	139	483	1443	95	3251	162
1380	490	94	119	614	1257	95	3251	249
1381	558	98	208	533	1364	74	3337	240
1382	498	131	204	653	1217	106	3218	252
1383	480	86	197	716	1171	169	3188	193
1384	516	159	223	699	1424	97	3229	159
1385	399	195	194	414	396	65	2262	214
1386	459	223	184	278	978	106	2047	242
1387	433	219	187	344	956	158	1699	169
1388	439	223	172	421	1323	154	1826	240
1389	508	200	328	318	592	128	1767	295
1390	571	133	340	376	817	108	2876	262
1391	493	194	350	562	822	122	2847	227
1392	454	217	392	762	1004	106	2918	181
1393	360	162	370	137	1115	91	2304	205
1394	640	155	224	299	809	51	2553	244
1395	521	123	362	570	811	87	2345	322
1396	509	190	279	637	1451	118	2653	258
1397	572	167	257	578	1536	111	2388	254
1398	579	205	329	540	1338	118	2469	188
1399	395	242	383	584	1190	192	2476	200
1400	549	180	511	573	1607	213	2269	147
1401	528	192	356	515	1348	139	2848	180
1402	386	251	399	431	1538	104	2433	162
1403	560	155	379	448	1132	111	2298	165
1404	435	151	418	389	449	143	2699	196
1405	503	204	442	288	878	217	2196	245
1406	399	254	366	371	1173	122	2256	203
1407	354	292	313	376	1290	78	2317	144
1408	461	223	308	291	1383	143	850	191
1409	549	229	251	197	1510	163	1474	259
1410	362	224	285	153	1500	159	2030	195
1411	483	311	302	178	1450	157	1970	250
1412	413	152	339	175	994	157	1776	290
1413	524	86	366	263	1105	135	2665	256
1414	471	156	402	231	1012	113	2872	249
1415	427	208	344	396	1591	161	2359	262
1416	410	172	370	330	1192	129	2735	216
1417	387	81	397	220	1161	127	2889	225
1418	406	96	341	175	1208	91	2833	178
1419	328	68	549	313	1078	118	2455	188
1420	347	65	459	272	958	156	3285	272
1421	253	177	514	312	1243	150	1788	247
1422	164	125	304	360	1149	110	3046	234
1423	230	202	253	331	1444	110	2029	265
1424	362	181	350	349	1340	97	2666	276
1425	427	243	340	441	1299	105	1834	267
1426	455	248	367	345	636	101	3575	267
1427	387	254	295	372	714	131	2618	275
1428	437	202	285	608	902	141	2804	221
1429	435	190	352	980	1451	123	2467	221
1430	416	259	279	449	1360	120	3051	219
1431	486	237	369	422	1422	152	3194	188
1432	325	283	314	442	1418	105	3122	252
1433	337	657	337	444	1611	148	2985	238
1434	428	336	378	328	1391	108	3183	196
1435	443	143	338	331	1359	148	2397	271
1436	404	170	363	192	1139	101	1393	240
1437	370	220	427	261	1358	120	1808	231
1438	304	274	356	317	1230	163	2278	191
1439	275	328	330	454	908	155	2172	232
1440	239	301	307	265	1386	137	2597	242
1441	390	252	288	238	1322	164	1320	195
1442	473	182	367	331	950	146	963	312
1443	438	292	369	474	959	86	2975	225
1444	436	288	419	194	883	100	2728	230
1445	309	358	409	261	1307	92	2962	277
1446	309	299	333	250	1494	101	2720	196
1447	228	307	324	280	1282	77	2515	216
1448	406	237	295	253	1391	104	2475	211
1449	419	214	339	142	1249	79	2633	292
1450	482	298	301	104	1119	147	2886	230
1451	361	307	412	260	472	155	3081	192
1452	445	211	323	435	832	147	2516	232
1453	488	228	366	351	1250	132	2183	278
1454	536	217	364	288	1386	126	2612	232
1455	319	323	325	197	1574	119	1488	259
1456	395	286	436	285	1613	129	1160	150
1457	501	253	292	296	1230	126	2148	199
1458	412	190	453	379	1693	91	1747	229
1459	412	220	475	395	1691	163	1701	306
1460	373	219	573	523	1489	141	2853	289
1461	421	345	406	722	1612	107	2697	276
1462	438	210	338	532	774	176	2192	237
1463	574	291	346	446	540	142	1448	277
1464	391	428	366	318	965	109	1787	271
1465	441	284	448	228	977	166	2368	247
1466	518	339	366	185	1430	127	2958	265
1467	516	305	255	285	1590	151	3041	210
1468	585	245	358	387	1882	137	2724	264
1469	483	213	321	357	939	164	2468	242
1470	523	201	519	261	891	128	1988	247
1471	490	242	308	251	1400	173	1643	279
1472	632	199	385	248	1537	107	1851	231
1473	469	354	437	230	1722	128	2648	243
1474	475	345	369	274	1742	114	2692	304
1475	540	189	336	350	1838	150	2960	298
1476	524	220	339	403	1540	112	3265	172
1477	490	266	400	259	1126	130	3192	215
1478	480	223	539	317	1695	147	3078	155
1479	402	290	706	169	1766	61	2634	121
1480	435	299	439	126	1727	60	2291	185
1481	459	159	377	212	874	86	2249	242
1482	434	144	314	169	853	158	2866	298
1483	499	176	415	206	856	99	2757	344
1484	505	107	479	189	653	100	2534	338
1485	467	195	467	195	1039	145	2716	331
1486	384	208	563	160	1640	77	3060	153
1487	513	196	310	129	1581	40	3264	275
1488	442	189	471	92	1829	151	3014	360
1489	398	208	469	282	1683	102	2763	318
1490	486	175	358	127	1189	102	2533	174
1491	289	184	498	254	1483	88	2454	186
1492	450	177	311	280	1496	137	2214	212
1493	409	216	328	269	1716	132	2192	269
1494	421	144	567	332	875	111	2381	223
1495	411	225	390	607	673	45	2075	286
1496	465	161	360	550	1546	69	2193	365
1497	543	165	515	324	841	137	1976	300
1498	593	240	425	408	1165	138	1542	304
1499	416	227	553	370	1602	49	1334	253
1500	445	176	487	0	1638	62	1386	288

## Sheet: concentration_BODY
(ppm)	Reference	NC 4L	NC 15L	NC 15L+NRM 15L	HFNC 50L	NRM 15L	FLUSH RATE NRM	SIMPLE MASK 6L
1	313	111	422	230	761	108	2139	225
2	382	187	428	188	765	169	2546	322
3	387	143	237	130	749	139	2396	349
4	423	92	214	119	559	144	2485	283
5	371	147	431	187	1242	118	2606	252
6	484	231	321	143	1419	109	2548	307
7	420	81	285	142	1294	125	3098	274
8	350	92	339	114	887	107	2938	267
9	369	98	313	157	589	140	3214	349
10	247	169	427	61	587	125	3126	278
11	382	184	260	143	1138	87	3568	374
12	320	108	329	138	1086	157	3231	335
13	288	124	331	104	903	142	3170	284
14	403	99	338	83	1344	105	3479	285
15	286	73	286	112	752	179	3610	266
16	377	115	613	180	920	105	3669	269
17	337	165	216	75	1010	100	3579	232
18	326	132	392	114	503	99	3018	341
19	295	144	434	176	763	90	3085	246
20	361	168	485	178	987	100	3151	247
21	338	114	372	169	699	105	3457	174
22	477	154	300	225	754	116	3401	254
23	292	86	463	209	811	126	2586	212
24	273	139	418	150	1092	128	2152	230
25	328	138	399	171	871	145	3304	169
26	269	103	346	184	922	108	2411	257
27	384	118	322	111	823	110	2045	234
28	321	119	278	70	951	38	2931	281
29	249	112	454	187	1287	129	3599	242
30	268	106	408	192	543	82	3391	299
31	410	177	335	137	816	80	3744	285
32	323	56	350	85	909	151	2908	321
33	296	204	192	151	890	116	2804	236
34	291	108	285	139	1055	99	2828	211
35	427	78	212	77	1041	116	3004	238
36	656	167	408	161	1016	99	3574	256
37	314	152	162	126	1082	107	3014	232
38	354	240	170	85	1063	108	2313	236
39	411	161	314	176	1211	123	3078	266
40	556	138	244	89	1230	114	3556	241
41	264	85	241	155	1289	78	3735	227
42	350	90	171	77	1187	189	4097	268
43	377	155	248	140	1148	75	4762	267
44	365	120	234	109	562	155	5122	316
45	320	116	215	75	828	129	4409	327
46	404	88	299	103	537	100	4345	330
47	300	191	339	62	1018	125	3301	358
48	663	170	228	104	944	126	3728	252
49	523	165	275	133	813	131	4355	192
50	703	177	323	127	546	119	4562	224
51	628	148	244	199	783	130	4283	273
52	501	171	251	258	831	70	4107	310
53	828	172	339	221	788	65	4496	260
54	575	132	252	169	719	91	4337	278
55	772	215	255	264	767	91	4195	209
56	521	210	215	205	684	110	4368	299
57	548	130	182	164	559	82	3401	247
58	377	156	170	295	677	146	4364	314
59	356	196	210	366	365	86	4045	381
60	330	131	335	264	525	103	3219	207
61	392	217	156	278	503	100	2333	182
62	500	194	180	182	515	38	1941	256
63	350	179	242	262	539	73	3403	240
64	440	120	194	247	508	52	3055	217
65	431	91	234	419	535	49	4411	358
66	363	158	249	119	552	150	3148	183
67	445	155	237	190	802	63	2572	167
68	420	221	271	251	762	49	3639	197
69	403	208	284	388	704	21	3175	361
70	378	144	281	270	867	42	3301	209
71	383	137	334	317	1007	153	3090	320
72	324	121	235	441	472	91	3322	271
73	273	145	228	285	681	53	3925	253
74	314	174	252	262	416	118	4763	237
75	328	154	115	311	697	57	2221	304
76	239	178	154	287	660	33	2640	136
77	193	174	192	256	655	69	4193	230
78	285	139	349	302	517	77	2777	156
79	281	110	285	201	676	85	1792	193
80	271	148	288	228	743	81	1595	312
81	278	116	213	325	491	208	1564	307
82	298	100	277	242	384	117	1512	283
83	407	160	273	257	772	150	2128	230
84	373	147	224	250	500	103	2328	365
85	483	146	217	317	734	150	2419	391
86	408	119	213	330	800	88	2831	318
87	410	158	230	226	603	71	3337	211
88	335	120	165	241	446	124	1545	182
89	355	160	141	146	441	90	2724	229
90	435	147	374	157	977	142	3245	256
91	431	127	330	198	940	63	3068	284
92	311	204	384	336	705	74	3948	228
93	407	91	388	266	908	175	3544	171
94	289	122	472	350	460	93	3217	221
95	458	122	484	248	492	137	3194	294
96	290	112	476	358	402	169	2837	216
97	247	181	520	252	542	70	3872	304
98	305	111	502	476	975	56	4527	405
99	268	197	559	340	874	144	4484	352
100	276	77	334	340	831	128	4839	433
101	214	131	330	244	893	103	4669	322
102	257	135	232	260	1178	101	4654	326
103	296	169	251	420	997	120	4888	288
104	143	93	271	233	941	137	4799	524
105	236	88	260	437	939	112	4825	408
106	293	95	323	304	1449	146	4806	482
107	262	75	230	304	991	100	4469	415
108	303	72	313	188	1090	137	4400	509
109	192	133	395	312	1239	165	4250	435
110	231	95	232	328	1341	92	4053	373
111	220	87	289	260	1113	133	4480	314
112	320	45	230	368	1064	141	4171	329
113	296	46	348	304	896	196	4449	417
114	216	110	261	170	664	101	3987	289
115	301	54	345	109	478	109	2997	298
116	260	94	456	344	1095	125	3764	419
117	445	101	342	325	1279	196	4283	294
118	315	141	510	170	1038	51	3819	193
119	221	57	434	141	925	77	2665	233
120	260	139	475	263	1081	104	3746	368
121	314	161	552	667	1245	145	4496	275
122	376	122	558	286	1046	87	3974	309
123	477	55	433	231	590	118	1350	274
124	539	133	326	349	477	92	2080	204
125	308	192	375	364	469	145	1205	129
126	169	283	280	209	443	84	3034	296
127	221	78	242	451	399	102	3182	282
128	233	99	264	245	477	94	1662	260
129	388	135	222	288	612	133	1654	302
130	355	204	203	373	563	76	3114	321
131	505	181	234	238	727	166	2764	479
132	316	150	228	283	839	98	1655	314
133	798	165	302	355	922	161	1955	358
134	319	66	287	422	882	186	2308	249
135	198	99	346	324	1062	54	4713	216
136	404	123	245	254	730	98	3806	206
137	531	61	368	303	714	62	2696	141
138	505	125	268	400	1165	40	3524	199
139	524	169	305	351	1168	68	2504	223
140	470	143	372	320	1055	65	2661	337
141	371	75	282	346	797	145	2837	243
142	734	202	224	300	686	75	3737	156
143	298	200	188	238	836	143	4021	298
144	247	208	350	342	1034	93	4050	299
145	194	33	303	277	1352	99	4102	344
146	290	135	254	153	1068	136	3763	223
147	394	171	297	198	1274	105	3661	249
148	452	71	256	316	1054	78	3351	235
149	358	149	188	298	783	44	3242	107
150	381	168	340	241	590	109	3899	201
151	500	171	368	225	829	92	3973	249
152	313	226	252	206	775	105	2877	265
153	335	151	229	232	980	48	3120	258
154	302	158	212	297	496	53	3743	292
155	242	131	365	372	691	69	3691	341
156	238	126	387	251	780	77	3693	352
157	319	120	466	253	476	80	4079	394
158	146	120	253	311	497	74	4121	139
159	190	148	171	281	435	100	4250	266
160	296	111	115	230	648	141	4086	278
161	435	96	214	264	812	89	3534	337
162	456	127	371	238	823	82	4011	318
163	385	89	165	161	1159	135	2953	240
164	337	89	378	212	992	221	2635	178
165	500	111	361	212	785	168	3257	311
166	388	94	175	142	1214	108	2618	140
167	312	102	166	130	1372	185	2669	292
168	331	140	210	122	1401	101	3325	370
169	295	96	203	152	1298	102	3378	364
170	415	142	259	183	1291	107	3306	381
171	383	115	332	100	883	117	3234	377
172	368	137	350	85	1053	113	3394	437
173	341	94	565	191	1016	116	2871	478
174	308	128	541	132	1114	139	1720	261
175	205	138	460	139	1002	113	1392	260
176	286	75	356	228	1107	123	2503	304
177	268	79	434	267	1024	93	4357	373
178	318	94	217	254	1123	126	3801	259
179	329	128	197	285	1072	119	4167	319
180	251	85	148	216	1095	167	3888	322
181	278	69	331	371	666	104	3680	220
182	284	125	310	210	619	68	3415	202
183	645	94	415	305	693	135	3190	289
184	383	179	495	279	625	91	3574	359
185	227	50	430	343	1181	84	3249	315
186	470	101	514	281	1064	99	2543	250
187	441	71	437	299	742	119	3197	328
188	351	81	461	398	788	141	3029	356
189	556	92	467	410	760	130	2887	330
190	595	63	415	375	1520	172	2419	270
191	502	70	338	210	1251	177	3396	283
192	395	96	141	146	1169	162	3552	283
193	687	66	202	226	1909	175	4056	328
194	622	115	260	137	1380	99	3302	217
195	403	155	259	145	1052	105	2796	194
196	238	134	370	62	726	165	2269	261
197	331	101	255	174	522	118	3131	355
198	408	114	465	225	1297	100	3603	290
199	697	81	414	247	1356	117	3524	356
200	683	94	279	240	1286	156	3054	136
201	747	104	363	259	920	153	3113	190
202	752	82	298	344	586	128	3105	302
203	702	93	211	255	412	160	1978	242
204	758	85	359	238	485	116	2800	258
205	757	30	345	158	532	141	1202	279
206	657	40	375	127	524	105	1295	311
207	767	71	348	271	347	118	1709	312
208	460	79	416	236	634	113	1346	324
209	711	117	566	217	624	171	1852	252
210	303	75	552	200	680	117	1147	296
211	348	126	329	289	514	137	1768	292
212	292	66	458	124	503	196	3461	347
213	441	84	463	180	428	128	4138	282
214	397	188	354	346	458	123	3300	345
215	458	176	282	177	694	121	1898	333
216	445	164	270	251	496	156	1354	279
217	743	162	261	291	891	158	1360	290
218	686	148	354	183	1226	185	1690	179
219	668	189	330	236	1004	157	3533	175
220	398	221	363	147	1413	114	2881	387
221	370	131	324	247	1222	128	4177	216
222	573	154	187	176	827	124	4924	185
223	634	112	181	132	609	122	4961	400
224	569	78	200	116	843	117	2138	566
225	490	81	288	85	651	102	4362	417
226	463	134	410	164	749	109	4637	382
227	352	127	297	210	834	146	3708	493
228	408	150	208	156	931	124	2656	412
229	320	132	233	168	1225	137	3709	370
230	348	122	36	169	726	135	3280	262
231	634	206	154	184	961	151	3442	315
232	413	174	240	195	741	99	3832	286
233	405	165	244	206	1086	131	3192	214
234	336	186	365	218	1178	93	2340	230
235	363	47	361	176	1087	136	3076	217
236	392	62	405	237	1196	97	2354	236
237	277	166	274	240	1116	78	2172	296
238	546	132	405	191	938	74	3056	436
239	483	187	468	260	1160	144	3920	273
240	471	87	492	157	914	91	3893	330
241	477	145	427	184	1050	106	4460	369
242	632	89	561	186	808	79	4242	319
243	590	88	544	249	712	101	3684	388
244	436	120	432	310	518	97	3504	248
245	290	150	356	332	482	116	4407	362
246	531	141	420	202	502	105	4707	290
247	357	161	589	256	482	132	3350	409
248	470	113	428	320	766	128	3471	342
249	521	130	395	370	791	118	3222	335
250	627	127	356	192	613	86	4099	280
251	685	95	195	256	544	127	2115	311
252	737	157	253	180	623	138	1489	352
253	836	119	274	155	499	130	932	366
254	341	159	124	140	809	142	1819	372
255	409	67	112	175	749	44	1236	349
256	372	91	194	233	822	22	3573	357
257	624	148	183	131	928	139	4737	440
258	734	155	240	193	840	69	4211	362
259	684	148	298	311	782	110	4291	376
260	541	103	250	317	756	124	3639	284
261	601	63	198	286	720	121	2617	327
262	646	79	161	300	592	81	4329	431
263	647	55	445	107	649	86	4206	328
264	719	144	152	253	646	140	3674	256
265	584	164	213	133	602	115	4351	379
266	609	96	171	180	621	124	4118	422
267	519	88	327	199	574	139	3578	475
268	556	108	248	177	460	106	3756	393
269	468	132	256	118	480	82	4349	383
270	459	143	345	165	431	70	4015	350
271	607	112	244	239	501	108	4458	485
272	510	134	159	158	497	158	4313	348
273	621	168	196	190	564	149	4513	271
274	635	115	252	234	639	165	3405	347
275	602	89	405	278	754	65	2802	372
276	461	138	422	317	874	126	3606	465
277	620	89	605	234	734	110	1884	315
278	537	145	367	235	1179	149	2753	348
279	586	82	502	270	532	162	2513	495
280	686	71	313	364	458	119	3941	451
281	365	107	466	266	519	143	4130	426
282	325	141	339	185	564	96	4066	396
283	307	120	571	208	686	154	4263	386
284	484	161	508	207	720	191	3988	224
285	603	119	624	360	875	128	4025	320
286	383	63	602	328	830	124	4134	368
287	426	100	643	218	1017	110	3832	310
288	335	120	566	152	1412	86	3430	187
289	313	117	582	140	1132	73	2641	244
290	325	150	604	148	1291	77	3041	224
291	299	68	239	144	948	67	4321	229
292	318	108	381	160	792	121	4174	312
293	295	101	240	172	724	99	4075	245
294	374	90	349	246	654	92	4004	349
295	341	162	194	191	541	90	4179	218
296	412	172	195	150	1050	92	4520	263
297	455	72	385	12	942	57	4488	290
298	616	122	545	110	870	115	4052	393
299	478	58	679	201	477	95	4153	400
300	652	150	600	122	606	193	4239	484
301	284	89	486	202	699	143	4033	552
302	460	115	652	276	678	45	4397	514
303	460	113	548	328	704	89	4018	406
304	652	128	458	263	1030	81	4000	465
305	680	89	471	214	1202	123	4237	364
306	672	81	389	367	895	181	4447	312
307	578	107	493	340	990	102	3689	417
308	381	74	454	220	1121	137	3464	394
309	534	93	597	173	926	86	3342	368
310	529	117	564	280	1146	152	2935	344
311	391	122	373	209	604	135	3930	427
312	313	46	498	441	545	89	4589	431
313	361	45	536	222	850	75	4604	465
314	309	45	189	262	762	106	3983	497
315	405	88	381	266	715	131	4697	372
316	383	120	337	188	1369	124	3535	416
317	265	199	550	38	1095	77	3720	347
318	420	155	465	184	740	54	4826	272
319	444	195	472	315	650	81	5260	320
320	442	170	415	234	642	158	4748	300
321	385	157	387	182	1150	84	4636	292
322	574	93	361	259	1161	122	3931	210
323	571	134	552	217	1212	107	4390	398
324	495	192	559	259	1033	133	4437	384
325	396	107	336	215	976	114	5043	379
326	474	153	242	231	1206	141	4575	411
327	547	156	269	280	1128	149	4842	383
328	687	168	294	207	1411	144	4856	437
329	524	133	256	295	1458	124	4679	373
330	458	122	302	175	1139	56	4512	468
331	554	177	128	244	1372	36	4085	552
332	466	171	192	262	830	65	3909	450
333	556	227	422	305	888	75	4410	449
334	368	153	658	431	1035	88	4459	412
335	351	132	244	433	1047	111	4345	411
336	355	144	295	239	1283	95	4373	423
337	451	168	374	274	1227	119	4755	467
338	435	179	151	271	1291	90	4140	442
339	475	123	235	272	811	72	4837	446
340	477	197	229	226	1020	89	4467	533
341	582	159	363	176	764	156	4477	375
342	396	82	256	350	624	100	4497	450
343	441	108	288	149	814	49	4253	390
344	356	176	540	223	729	101	4810	456
345	576	142	573	211	926	136	4956	471
346	424	223	410	304	840	133	5090	357
347	346	120	494	381	818	147	4915	457
348	326	128	428	411	810	135	5257	377
349	394	99	743	306	1356	134	4879	494
350	646	141	618	229	1214	145	5274	467
351	677	53	542	188	1187	153	5411	430
352	545	93	508	281	1142	131	4428	469
353	373	102	549	322	1048	69	4349	618
354	307	100	364	306	1011	108	4927	470
355	307	178	454	302	922	159	4997	443
356	362	171	569	313	1182	125	5053	381
357	361	149	571	464	971	107	4509	256
358	430	138	369	383	700	73	5110	252
359	460	161	454	366	843	185	5262	289
360	410	160	352	436	690	97	4979	319
361	457	83	378	447	674	33	5024	285
362	328	164	330	482	801	77	4948	245
363	200	115	461	306	765	53	5279	240
364	230	84	440	200	970	91	5500	333
365	183	62	561	252	1043	75	5091	302
366	397	94	672	445	1347	154	5305	252
367	416	49	573	458	1157	80	5241	274
368	408	61	612	171	850	111	4872	401
369	193	77	384	391	793	106	5132	440
370	386	100	568	643	883	124	5195	445
371	410	62	678	494	1073	60	5028	418
372	320	120	453	176	895	80	5532	432
373	363	96	425	149	647	108	5240	435
374	485	89	500	251	1308	85	5369	590
375	353	92	495	361	665	146	5223	376
376	333	144	548	329	637	119	2714	312
377	369	68	633	270	1393	121	3048	380
378	348	85	644	198	1131	76	3561	432
379	357	97	644	232	1660	171	3511	428
380	309	146	508	290	1367	157	4238	478
381	331	224	565	162	1388	84	4812	396
382	300	120	540	169	1713	89	4990	206
383	302	67	612	132	1743	113	4653	303
384	335	99	669	3318	1256	162	4899	316
385	232	110	563	252	1260	103	4614	316
386	286	122	722	167	1922	83	5262	416
387	400	142	632	277	2086	126	4327	351
388	338	97	512	302	2080	80	3583	330
389	285	85	402	196	1238	86	2547	288
390	268	145	558	168	1288	169	2743	395
391	316	84	406	198	976	138	3255	350
392	216	129	560	314	930	198	4700	389
393	479	119	644	248	1025	182	5143	431
394	389	104	492	167	1147	132	4703	508
395	330	15	653	211	1229	122	5288	457
396	281	51	468	235	939	114	5879	587
397	246	188	549	197	1235	160	5332	635
398	328	183	509	319	1442	96	5722	813
399	357	106	592	265	1392	113	5304	873
400	499	126	534	299	1375	106	5459	646
401	483	117	515	341	1671	157	5454	774
402	382	118	481	218	1265	131	5627	709
403	464	98	321	194	1187	150	6461	601
404	302	161	481	280	1427	111	5835	365
405	379	97	518	339	1323	65	3369	322
406	443	154	374	294	1290	102	3727	473
407	332	142	521	351	1388	180	3597	250
408	494	113	593	355	1364	115	3004	518
409	389	150	340	287	1547	146	3207	224
410	392	217	443	337	1385	142	3189	383
411	440	156	277	368	1360	88	2972	380
412	340	156	268	214	1194	149	2727	413
413	279	129	289	461	1312	121	3757	537
414	327	70	290	324	1281	88	3326	198
415	377	75	334	337	1371	166	5769	246
416	287	53	337	345	1483	89	5851	368
417	247	61	502	410	1114	116	4231	345
418	379	107	613	302	1344	103	4088	340
419	458	143	512	294	1482	109	4840	256
420	423	87	534	232	1136	133	5518	435
421	378	123	573	244	1345	113	6013	443
422	354	195	488	308	1381	134	5747	519
423	357	108	611	387	1304	91	5368	649
424	317	92	588	375	1119	75	5466	486
425	301	86	378	320	1346	47	4894	434
426	364	95	480	318	1401	125	4643	526
427	315	120	320	353	1351	55	5232	303
428	356	104	257	332	1141	121	2535	268
429	447	107	299	92	1539	168	1920	324
430	359	145	598	169	677	142	1861	372
431	358	84	580	414	1026	137	3929	279
432	341	111	625	341	1088	112	3122	338
433	444	124	599	339	980	131	4157	313
434	268	150	566	311	1134	104	1934	352
435	254	72	578	202	1628	36	3765	329
436	365	115	509	198	1540	133	5338	334
437	359	94	509	166	1672	89	2538	371
438	294	159	566	115	1312	180	2296	459
439	386	126	503	148	1502	74	3354	449
440	384	116	525	252	1472	63	3711	312
441	326	98	576	102	1743	109	3589	432
442	444	183	412	158	2047	120	2894	390
443	300	122	239	318	1037	67	3086	602
444	322	124	317	230	993	134	3369	560
445	507	95	331	275	927	37	3899	500
446	441	92	299	313	911	87	4742	510
447	493	75	262	205	868	172	5638	517
448	454	154	203	217	623	102	5194	546
449	358	115	309	286	662	51	3501	486
450	347	216	356	301	881	109	1731	534
451	352	178	333	311	567	181	2008	357
452	487	226	415	286	502	75	2908	526
453	378	180	447	376	653	156	4038	594
454	440	157	416	192	555	82	4466	622
455	207	122	344	107	831	115	5136	699
456	311	164	354	124	865	128	4110	730
457	393	165	263	297	571	114	5022	485
458	386	180	429	313	501	107	2317	424
459	530	187	410	267	659	102	2698	645
460	570	149	562	414	785	137	2903	607
461	365	187	586	306	906	116	2129	722
462	408	166	409	341	866	146	2888	517
463	444	160	485	263	1169	154	2981	493
464	387	125	414	336	1460	147	5047	570
465	323	166	410	235	1301	168	4753	354
466	371	96	290	358	1274	110	4107	503
467	439	180	245	333	1909	120	2663	293
468	340	160	406	281	2211	158	5863	344
469	376	156	381	422	2126	122	5516	457
470	391	135	606	290	2059	95	3878	396
471	242	189	652	446	957	187	3131	602
472	266	129	885	371	1191	120	2931	600
473	154	143	653	388	1229	154	3361	568
474	358	104	679	409	1612	141	3482	483
475	429	110	610	288	1468	67	4056	426
476	384	170	562	360	1613	139	3665	612
477	363	168	500	339	1584	84	4724	445
478	357	150	434	343	1572	299	5541	495
479	401	122	167	297	1341	108	5604	542
480	364	161	287	314	1293	119	5335	602
481	376	141	527	317	1084	226	5507	632
482	391	164	265	425	1243	121	5122	507
483	404	221	239	473	1740	101	4931	376
484	356	146	329	320	1670	168	3388	366
485	489	237	374	389	1099	142	2068	382
486	304	151	388	418	1319	130	2967	411
487	282	118	348	242	1181	105	3337	442
488	266	161	298	373	1492	141	3799	481
489	292	155	275	326	1450	118	4405	403
490	429	180	267	274	1698	165	4814	339
491	302	95	240	166	1328	152	4718	496
492	286	153	423	164	1241	183	4533	469
493	373	164	456	284	1875	170	5447	434
494	408	131	589	440	1784	114	4842	423
495	249	146	639	465	1067	139	4405	452
496	258	190	630	308	1762	148	3080	341
497	175	150	569	352	1515	137	3840	306
498	267	160	484	367	683	114	4760	428
499	291	136	472	393	1393	193	3181	490
500	170	159	687	277	1146	132	4187	516
501	411	107	785	203	1474	95	3463	527
502	413	91	929	145	1769	148	1820	440
503	537	116	774	163	1595	121	3409	494
504	381	165	521	361	2132	128	4478	445
505	540	151	527	107	2031	126	3537	504
506	412	79	365	186	2070	174	2396	438
507	428	100	316	110	1063	127	3749	393
508	515	135	163	139	1070	155	4286	479
509	498	144	258	273	1300	132	4908	449
510	388	158	390	73	1561	125	4563	463
511	420	169	328	112	1375	113	4422	370
512	435	152	305	150	1531	134	4728	258
513	438	175	223	197	1439	136	4707	327
514	436	154	342	206	1067	97	4611	373
515	403	116	325	298	1019	121	4206	399
516	293	207	342	288	1016	80	3745	483
517	394	173	241	167	815	124	3722	459
518	416	123	197	230	1145	109	4678	415
519	440	128	247	438	862	132	5260	382
520	324	142	348	389	972	100	4895	513
521	372	159	301	377	1072	106	4008	474
522	402	195	371	253	683	95	4663	278
523	372	203	503	191	874	118	4343	452
524	400	168	642	202	677	101	4549	398
525	370	149	484	191	705	69	2868	593
526	429	111	612	238	629	158	3747	533
527	244	147	504	197	733	196	4661	547
528	461	182	614	261	673	234	4796	440
529	325	154	572	261	765	142	3429	581
530	386	157	572	334	732	205	4348	445
531	276	184	399	289	979	179	1436	558
532	318	146	595	189	1275	186	4462	423
533	254	136	404	216	882	82	2756	373
534	318	92	407	266	971	177	2272	546
535	393	178	625	208	1014	169	2933	382
536	382	56	400	395	794	106	4875	402
537	361	112	364	356	644	145	4915	412
538	354	137	396	316	1027	88	3244	392
539	511	72	233	278	1191	111	3483	342
540	533	99	277	350	1099	111	2213	313
541	256	79	329	290	767	113	3820	494
542	329	110	240	326	670	89	4579	827
543	431	64	249	327	1213	145	4820	763
544	326	125	453	369	1376	114	4793	798
545	418	180	463	382	1066	156	2606	644
546	415	76	531	439	575	131	2688	435
547	511	44	538	433	738	66	5010	382
548	397	63	508	476	927	160	4501	608
549	442	94	575	474	1093	127	4662	699
550	454	183	303	318	1103	131	4811	719
551	520	159	296	273	1247	151	4557	826
552	389	62	546	223	1316	84	4644	519
553	480	101	412	324	1379	122	4913	574
554	429	129	461	315	1221	105	4563	522
555	245	91	550	222	847	143	4750	718
556	250	87	281	292	813	119	4617	415
557	289	155	291	247	865	115	4336	520
558	414	172	275	375	797	105	4586	550
559	560	100	477	344	882	134	3857	541
560	387	85	356	235	695	202	4345	470
561	357	150	305	318	1006	113	3576	673
562	505	142	376	238	792	119	3783	563
563	403	135	207	523	1026	127	4318	551
564	449	189	169	231	768	85	4748	655
565	374	116	336	314	739	82	4507	318
566	456	158	455	287	765	139	3848	642
567	530	163	361	367	796	120	3440	271
568	431	101	407	357	849	100	4681	563
569	373	106	548	361	925	69	4858	733
570	342	192	409	303	989	104	4861	405
571	362	142	185	210	871	138	3146	460
572	359	135	399	205	747	101	3036	304
573	373	141	348	289	972	105	3829	206
574	402	111	237	310	664	110	3631	274
575	432	144	567	325	702	55	3990	250
576	361	111	465	236	770	72	4351	487
577	493	151	413	202	629	45	4595	388
578	381	98	336	247	742	42	4435	315
579	460	125	277	337	601	39	4595	447
580	420	168	327	310	477	63	4544	519
581	457	206	371	358	578	22	4406	445
582	285	130	344	350	698	34	4767	606
583	386	140	343	283	892	101	4844	586
584	342	109	205	314	699	139	4488	538
585	418	144	192	306	801	125	4569	475
586	393	115	319	396	760	94	4442	505
587	391	156	481	422	826	51	4037	526
588	465	159	543	362	917	72	3955	539
589	228	168	594	358	768	80	3079	524
590	363	135	520	396	901	49	3235	516
591	356	162	320	291	875	75	4674	482
592	304	171	489	373	796	70	4289	472
593	307	169	530	366	695	61	3320	380
594	338	139	459	294	789	64	4265	237
595	390	192	388	347	895	105	3927	274
596	430	149	433	317	1078	105	3756	405
597	497	201	642	267	1511	152	3049	252
598	447	189	255	345	1328	98	3330	212
599	482	154	266	297	1113	150	3454	55
600	543	88	276	252	999	148	4855	169
601	344	152	202	163	873	204	4584	389
602	304	129	622	389	671	188	3813	487
603	465	141	428	376	594	162	3437	479
604	430	99	309	333	455	99	3861	433
605	489	169	663	367	444	103	4428	435
606	383	146	615	412	506	168	4090	385
607	562	190	537	337	536	145	3309	531
608	471	146	703	339	584	72	2126	544
609	427	122	562	323	560	69	1705	341
610	442	129	708	409	641	118	2353	321
611	489	186	301	221	566	113	2312	252
612	376	84	525	257	628	98	3265	479
613	398	184	488	278	812	119	944	300
614	281	183	462	224	656	151	2751	393
615	441	137	474	223	964	95	3278	320
616	509	143	464	226	857	105	2880	262
617	283	76	607	276	582	114	3652	334
618	277	111	441	290	967	64	3626	351
619	385	117	425	236	711	103	4458	283
620	410	120	544	208	672	107	1813	334
621	332	145	479	190	712	134	1985	361
622	369	198	575	150	584	104	2840	327
623	306	220	403	240	728	112	4527	354
624	382	138	218	138	441	121	5144	338
625	371	152	184	269	598	148	5244	342
626	605	170	394	217	587	160	4762	336
627	305	191	465	187	692	141	4934	296
628	402	155	556	258	632	121	5212	379
629	304	117	373	326	628	49	4704	376
630	470	165	635	148	507	85	4977	437
631	503	120	748	265	541	63	4980	393
632	672	178	611	288	604	125	4801	451
633	606	146	410	341	634	146	4917	374
634	515	154	309	311	767	137	4406	343
635	462	161	348	147	813	112	4824	431
636	584	169	312	227	740	84	5346	363
637	402	176	298	221	710	146	5545	404
638	312	222	508	179	791	153	4837	259
639	362	204	655	346	674	92	4896	267
640	398	204	584	254	738	121	2511	266
641	474	201	284	336	848	93	2330	338
642	318	147	432	385	701	130	2788	265
643	393	197	440	384	832	128	2108	355
644	547	125	249	201	783	107	3730	386
645	384	154	476	193	783	100	4518	331
646	574	219	491	212	793	137	2045	343
647	557	154	403	264	1173	170	1364	396
648	629	202	427	196	805	98	1536	365
649	406	103	331	298	807	78	1136	339
650	579	133	241	108	961	33	1143	338
651	516	148	149	175	1051	89	2150	472
652	584	118	82	255	878	92	1605	394
653	451	158	209	236	967	166	3544	430
654	348	193	274	218	873	125	3602	442
655	527	181	224	340	817	103	5472	539
656	442	145	320	555	724	117	3976	541
657	356	175	483	426	812	83	5422	586
658	523	143	217	373	770	102	1634	465
659	441	190	144	282	906	52	2088	668
660	480	173	163	392	780	101	2479	451
661	585	176	359	110	920	100	3742	397
662	455	213	234	234	950	100	5339	437
663	355	160	167	326	1054	77	5921	517
664	314	157	183	252	1112	115	5296	598
665	451	110	195	220	945	208	5564	441
666	499	56	186	284	915	51	5280	366
667	289	90	292	340	923	76	5490	351
668	423	172	173	159	1006	10	5307	263
669	281	198	224	246	1135	96	5207	405
670	266	145	328	201	1531	115	5261	423
671	364	188	358	344	1232	107	5284	355
672	346	185	293	229	1706	66	5289	323
673	341	188	324	340	1171	111	5695	443
674	378	154	344	228	904	78	5640	370
675	439	139	187	226	1405	111	5249	575
676	502	257	195	226	1103	127	5400	512
677	366	193	297	321	1002	123	5224	593
678	379	188	725	240	781	70	5153	495
679	353	187	307	196	855	73	5051	557
680	355	229	229	201	1076	31	5085	449
681	604	158	186	156	899	139	5210	400
682	446	158	230	339	858	114	5145	205
683	346	147	288	352	1010	88	5104	161
684	610	136	265	250	859	119	5183	227
685	559	168	535	359	1009	126	4844	254
686	440	122	456	317	712	142	4902	399
687	615	54	368	197	607	50	4729	241
688	543	100	465	196	733	122	4269	296
689	362	136	512	208	759	151	3850	341
690	316	82	448	303	652	97	3915	412
691	382	201	427	189	903	145	3749	466
692	461	157	326	225	772	116	3933	434
693	324	98	279	252	741	97	4381	611
694	362	104	359	384	819	144	4386	550
695	325	87	378	181	825	86	4528	584
696	217	136	386	354	719	84	3817	520
697	482	97	377	193	831	88	4252	461
698	590	73	389	279	855	100	4367	499
699	673	110	425	236	1132	138	4576	581
700	508	68	345	244	688	131	4526	383
701	514	125	358	271	676	98	4037	423
702	463	134	425	396	1103	90	3925	245
703	380	107	439	327	764	84	3871	296
704	356	144	327	309	614	80	3882	320
705	452	122	476	231	753	95	3877	354
706	481	163	359	290	802	99	4081	363
707	431	255	496	257	878	95	4113	315
708	607	161	466	161	798	79	3918	301
709	455	129	542	231	759	66	4040	314
710	338	149	623	325	814	143	3905	369
711	448	127	271	340	777	98	3646	324
712	504	140	194	310	1027	179	3936	297
713	508	186	361	322	1349	152	3894	341
714	462	193	470	172	1083	192	3824	349
715	441	177	245	289	1316	131	3782	246
716	386	169	335	281	972	128	3660	349
717	533	155	262	402	910	79	3824	255
718	579	128	442	305	1136	60	3440	334
719	358	173	374	279	1104	107	4070	232
720	346	146	374	384	1020	125	4122	296
721	408	124	381	245	555	208	3852	541
722	449	104	275	262	715	185	3888	446
723	457	144	439	260	775	141	3677	478
724	555	129	649	391	890	166	4077	514
725	662	112	652	406	834	173	4080	593
726	579	90	472	441	787	104	4405	621
727	639	89	451	320	789	113	4702	404
728	374	123	475	231	757	101	4572	311
729	648	91	274	278	685	91	4222	311
730	387	95	369	315	740	101	4821	506
731	367	90	342	387	928	157	3333	335
732	283	103	416	315	941	146	3540	228
733	562	92	473	324	751	132	3095	196
734	476	103	360	139	763	125	4261	265
735	250	98	431	148	664	138	4697	283
736	618	154	349	270	779	116	4089	472
737	546	108	364	301	584	157	3884	302
738	417	135	673	323	725	122	4587	384
739	298	109	558	399	741	114	5527	301
740	311	107	573	321	728	99	4173	554
741	136	95	344	246	762	115	5420	413
742	314	112	339	173	733	91	5933	328
743	413	153	374	284	807	92	5203	283
744	394	129	367	250	684	134	3045	224
745	377	134	213	364	739	132	2396	459
746	274	93	252	371	814	95	2742	425
747	214	178	280	419	829	80	3132	222
748	384	144	197	339	1080	74	5206	252
749	175	142	368	423	900	67	5278	302
750	311	171	393	246	868	98	4839	269
751	399	135	441	408	854	111	2597	277
752	366	136	511	416	784	99	2672	478
753	272	146	266	295	883	108	4961	452
754	463	160	183	171	689	68	5495	549
755	412	169	242	175	818	104	5327	472
756	329	151	225	121	841	86	5910	447
757	305	103	297	220	831	83	5482	499
758	236	147	539	392	850	48	5399	458
759	360	151	582	389	1027	66	4851	446
760	387	154	632	203	870	51	5654	496
761	588	105	609	358	987	96	6187	622
762	352	101	372	388	902	97	5710	653
763	264	181	353	364	908	60	5714	453
764	324	154	416	300	832	54	5435	449
765	362	121	419	271	735	118	6186	643
766	393	162	606	392	841	98	5930	528
767	491	146	605	350	852	94	6137	374
768	439	125	652	328	817	105	6402	334
769	243	108	490	338	1008	137	6270	286
770	382	110	381	394	854	103	5995	368
771	586	191	427	374	915	94	6080	383
772	624	167	574	378	942	100	6032	504
773	374	195	472	410	1173	97	6076	321
774	390	96	356	418	973	87	6499	493
775	353	139	420	318	840	87	5969	295
776	321	162	451	316	992	138	5314	256
777	363	151	439	255	959	119	3593	196
778	460	177	532	397	1017	129	3258	243
779	468	168	527	381	867	100	3321	282
780	359	148	585	401	907	116	3136	227
781	227	170	554	396	843	68	3638	290
782	347	201	537	472	891	93	4333	398
783	458	97	420	320	907	92	5142	434
784	295	141	268	261	950	111	4963	458
785	528	105	733	282	738	53	5130	473
786	489	191	514	257	767	86	5178	582
787	612	118	492	333	828	140	4984	537
788	625	140	552	131	792	171	5383	550
789	658	100	396	204	670	154	5283	443
790	666	132	546	213	799	68	5380	443
791	356	120	313	380	864	115	5399	403
792	456	217	311	346	710	93	4656	612
793	326	165	368	335	846	71	5670	509
794	522	84	368	262	838	76	5645	602
795	309	187	408	395	782	47	5595	435
796	444	99	373	354	972	116	5662	277
797	627	59	343	374	855	125	5798	544
798	721	153	284	380	781	134	2906	404
799	712	69	280	391	842	72	2687	444
800	487	102	235	324	917	112	3196	405
801	630	131	356	444	809	103	4091	424
802	477	79	346	468	1469	61	5524	517
803	345	82	331	503	1204	111	5347	618
804	240	134	474	264	1151	69	5118	545
805	320	34	639	331	1002	45	5282	554
806	577	76	653	260	1148	105	5501	491
807	250	86	363	328	1008	43	4597	628
808	392	64	510	301	930	88	4458	550
809	289	105	499	328	967	86	5261	520
810	519	97	517	230	1164	101	5447	655
811	544	145	415	226	1022	127	5234	562
812	341	155	389	327	1142	109	5303	462
813	384	65	438	272	1308	134	4710	391
814	428	80	444	176	1157	111	4758	281
815	524	136	594	150	1065	128	4550	407
816	373	209	538	156	1162	98	5016	354
817	189	121	758	179	1244	91	5414	415
818	246	66	401	410	1287	41	4782	490
819	357	101	618	200	1214	108	5570	468
820	298	79	620	304	1202	111	4868	499
821	262	126	850	287	943	89	4052	371
822	385	213	500	208	775	97	3666	393
823	234	221	483	322	862	119	4666	470
824	571	158	601	234	886	128	4681	435
825	388	185	630	354	721	95	5017	413
826	468	90	612	255	763	105	4535	475
827	270	110	720	195	588	212	4850	551
828	318	178	587	338	409	117	5067	443
829	297	142	550	217	569	90	5039	514
830	434	24	427	151	649	93	5081	474
831	353	87	484	291	580	124	6128	419
832	273	153	557	319	669	70	6860	499
833	387	102	670	174	581	78	6095	576
834	419	140	536	306	761	127	6417	392
835	369	131	434	402	786	134	6100	332
836	419	160	503	316	800	126	6004	392
837	345	251	555	115	770	101	5667	347
838	309	225	615	237	826	65	5294	451
839	304	185	590	357	839	18	5505	416
840	380	154	636	262	751	86	5223	445
841	318	177	510	443	617	40	5343	546
842	343	222	517	387	864	124	5491	327
843	281	144	527	90	784	169	5653	382
844	345	212	470	205	656	92	5432	593
845	389	147	401	183	630	146	5703	367
846	313	197	596	206	769	111	5048	136
847	521	213	524	332	637	145	4203	386
848	615	193	487	365	635	164	4451	329
849	567	161	607	339	629	84	5275	275
850	395	170	484	322	754	175	5585	383
851	407	155	448	286	1058	89	6643	426
852	514	152	555	371	1302	152	6637	517
853	311	137	479	325	1164	118	5857	489
854	222	158	554	370	1287	117	4029	750
855	344	132	627	626	893	107	3581	539
856	558	100	545	274	1144	157	5328	563
857	545	73	517	321	1065	120	5432	508
858	517	106	629	415	1198	119	5435	596
859	291	76	533	160	1000	137	5770	607
860	386	107	604	266	1041	157	5211	322
861	291	135	633	199	1196	119	5867	783
862	437	105	585	415	1687	113	3952	422
863	304	56	553	248	1659	36	3668	428
864	203	155	527	139	1543	95	4818	475
865	304	166	444	127	1200	106	5011	512
866	292	208	466	190	1343	76	5100	527
867	265	157	572	191	860	69	5300	234
868	290	228	584	460	612	55	3677	396
869	347	231	627	301	675	96	3319	402
870	418	176	653	329	690	106	2605	410
871	474	172	533	312	766	138	4955	643
872	710	191	564	276	770	132	2663	642
873	412	170	557	336	703	74	2053	580
874	371	114	610	307	811	52	3129	392
875	327	127	629	343	915	123	1431	407
876	292	138	608	96	960	76	1279	347
877	271	128	685	330	1504	172	3227	357
878	514	165	556	154	1379	131	3332	469
879	489	164	693	157	1087	126	2548	365
880	755	148	661	227	999	130	1857	291
881	629	133	792	182	1040	152	1817	503
882	404	217	336	317	1071	88	1542	538
883	317	256	403	303	1195	107	1713	551
884	439	194	241	453	1129	101	3277	332
885	496	196	786	192	895	142	4550	480
886	312	199	608	167	843	138	3743	306
887	206	161	624	233	921	85	4211	392
888	454	102	638	419	902	112	5761	458
889	495	144	701	363	1063	139	5214	369
890	312	186	372	224	1077	128	4831	550
891	260	193	206	399	849	114	4181	502
892	219	167	292	385	895	91	5002	509
893	332	102	283	286	1139	122	4773	484
894	442	138	396	365	1352	113	5340	508
895	421	188	350	290	1428	76	1560	387
896	398	184	598	472	843	139	2370	345
897	276	88	562	229	581	116	2741	346
898	288	170	526	284	945	85	4504	239
899	349	145	415	273	1367	62	4535	302
900	530	195	458	320	1640	114	1320	266
901	377	125	558	472	1315	76	3677	236
902	396	132	228	213	1912	45	5982	422
903	485	192	380	127	1904	115	3294	466
904	576	181	670	299	1860	94	3483	279
905	391	124	629	282	1626	129	3998	401
906	377	167	544	191	1601	102	4810	364
907	410	174	569	326	1584	126	6490	400
908	355	137	676	258	1682	135	5699	356
909	444	119	565	278	1619	128	6528	324
910	393	138	430	209	1174	105	6386	460
911	301	162	395	260	961	89	5693	428
912	323	151	379	347	820	94	3231	367
913	281	121	411	183	834	121	2537	370
914	336	96	475	234	702	108	3292	294
915	246	75	279	267	891	110	3668	508
916	341	129	420	176	852	134	2092	427
917	423	158	314	279	602	121	2971	412
918	520	113	304	168	967	104	4726	413
919	391	147	449	107	853	88	2369	396
920	268	135	399	201	971	76	2756	358
921	407	87	378	204	768	55	3846	315
922	482	112	407	310	1015	120	2520	436
923	317	129	470	290	977	106	1617	363
924	346	146	577	284	826	111	2447	294
925	305	161	606	320	796	95	1634	280
926	310	133	577	239	423	157	1418	188
927	372	185	478	110	664	70	1533	269
928	410	167	510	226	693	92	1566	408
929	311	138	634	301	700	144	3224	367
930	272	188	441	303	703	69	3954	376
931	374	184	409	259	563	147	4974	348
932	190	162	413	415	654	2	5133	344
933	290	157	438	373	642	83	2805	331
934	309	160	263	352	939	156	5394	421
935	455	184	742	359	1358	85	2667	297
936	439	96	346	269	1209	125	3710	280
937	339	162	287	373	1187	161	2731	290
938	395	140	382	309	1805	117	2347	486
939	453	178	343	236	1225	123	4855	502
940	303	133	329	235	968	92	5084	388
941	650	161	376	396	950	91	4990	312
942	600	172	359	339	858	112	4665	366
943	513	185	326	399	830	170	3468	192
944	489	227	559	410	804	136	3643	156
945	371	147	374	383	874	74	4788	200
946	302	155	304	517	1019	53	4522	214
947	303	196	432	573	1219	124	3085	305
948	239	188	345	374	1041	85	2054	362
949	252	179	314	449	1082	110	2886	498
950	239	176	301	465	1117	105	3162	550
951	586	189	363	370	837	138	2845	568
952	315	170	309	428	1303	55	2461	541
953	392	223	225	271	1367	150	1778	385
954	247	159	189	448	1356	165	3304	476
955	360	135	354	413	1706	146	2424	402
956	314	171	240	384	1812	47	2950	433
957	271	144	311	344	1277	81	4594	539
958	366	133	133	283	1371	107	3405	475
959	234	153	226	413	2026	127	4132	579
960	361	122	383	519	1630	146	4611	524
961	283	148	310	477	1482	140	3780	467
962	388	125	276	427	742	145	4648	530
963	416	152	236	341	597	58	4755	489
964	440	72	341	411	831	96	4379	369
965	359	87	393	418	703	99	4457	494
966	559	202	289	463	739	160	4689	573
967	352	100	256	479	834	106	4635	370
968	381	58	279	388	1162	72	3231	408
969	581	92	307	383	857	60	4071	462
970	502	113	426	345	687	102	4706	437
971	513	80	342	211	780	47	4779	410
972	607	116	402	148	731	28	2720	351
973	646	154	330	208	956	102	3804	453
974	470	161	415	148	1161	112	3714	423
975	344	88	467	300	977	66	4210	439
976	320	155	370	253	1527	93	4814	518
977	367	137	513	388	1590	108	5160	560
978	407	170	546	311	1045	108	4837	485
979	321	108	591	446	892	178	5201	495
980	482	123	380	270	975	112	5366	495
981	541	127	459	398	882	87	5161	529
982	491	112	441	391	1100	61	5170	462
983	592	121	489	384	825	80	3609	599
984	720	124	379	420	829	63	3319	338
985	776	170	233	356	786	102	3932	474
986	617	245	378	360	884	102	3992	490
987	417	171	376	306	833	53	4795	186
988	407	135	423	299	823	87	5188	444
989	507	151	364	430	794	90	5193	353
990	423	231	319	362	753	154	5055	331
991	430	235	212	459	825	125	5136	280
992	462	186	219	320	979	82	5066	381
993	273	200	326	383	1410	109	4829	442
994	350	180	248	472	1250	92	4965	527
995	670	160	303	480	1055	72	4969	482
996	652	215	279	392	940	42	5033	529
997	525	186	226	422	1131	32	4777	477
998	407	210	248	377	1053	82	4907	443
999	368	137	181	433	920	68	5000	457
1000	363	177	189	375	840	149	4845	455
1001	392	134	325	454	881	93	4529	437
1002	341	185	266	451	927	37	4720	472
1003	163	179	137	382	772	49	4606	410
1004	269	226	318	319	691	88	4543	423
1005	336	161	225	357	716	72	4453	459
1006	230	141	254	366	788	105	4595	472
1007	347	201	449	442	811	132	4934	362
1008	344	214	331	341	888	91	4841	562
1009	252	112	605	291	809	108	4857	401
1010	346	191	624	362	732	62	4740	380
1011	423	174	325	283	568	93	4746	389
1012	544	141	546	495	803	94	4505	468
1013	275	197	627	279	747	124	4840	379
1014	280	178	418	212	984	125	5002	517
1015	398	172	554	262	1095	80	4630	380
1016	394	134	552	302	1109	139	4372	642
1017	390	169	563	170	856	137	4711	624
1018	343	138	512	166	893	105	4725	587
1019	498	168	338	209	718	131	4653	505
1020	344	133	284	103	881	105	5065	519
1021	338	217	383	184	804	137	4526	519
1022	288	153	565	200	925	167	4652	560
1023	301	199	335	131	923	218	4640	530
1024	360	183	418	277	1331	145	3964	594
1025	339	175	402	247	1189	134	3462	435
1026	695	158	442	323	1178	111	4305	436
1027	556	129	365	288	1291	114	3607	513
1028	498	141	447	331	1678	104	2316	388
1029	475	170	379	243	1603	98	3000	478
1030	287	177	444	357	1006	132	4474	434
1031	254	212	419	383	1031	119	4257	388
1032	379	190	644	301	1037	121	4425	413
1033	346	206	599	538	1106	83	4386	406
1034	329	187	559	517	1216	98	4577	396
1035	370	164	276	492	1395	108	4391	411
1036	339	175	276	547	1505	114	1890	411
1037	376	155	333	467	1637	118	3443	362
1038	284	181	299	481	1718	90	4087	332
1039	316	192	191	482	1479	149	3408	434
1040	407	152	346	469	1252	72	2886	526
1041	458	156	349	518	1492	172	3734	451
1042	395	157	302	337	586	151	4305	434
1043	416	152	442	492	624	63	4078	405
1044	442	83	377	392	646	106	5285	505
1045	386	139	423	429	1192	101	5384	402
1046	432	211	206	329	983	77	5190	369
1047	265	133	277	418	1366	198	5084	542
1048	335	87	290	391	1170	122	4149	378
1049	415	97	313	319	1228	141	3976	480
1050	255	113	376	656	1330	108	4446	657
1051	375	75	242	451	1015	92	5358	517
1052	292	59	340	448	955	118	5650	342
1053	339	81	330	445	1159	91	5077	337
1054	330	140	492	350	1251	132	5661	350
1055	281	32	424	427	1254	87	6070	292
1056	428	117	100	353	1106	150	4999	433
1057	337	143	221	393	865	22	3744	357
1058	422	125	409	285	894	62	5821	306
1059	336	82	265	377	1052	112	4863	414
1060	371	103	160	170	1538	107	5943	447
1061	446	89	344	270	1707	85	4841	524
1062	331	127	278	303	1416	135	5337	481
1063	382	153	248	351	1335	170	6552	368
1064	489	174	251	145	1021	127	6585	384
1065	484	178	300	156	472	139	6015	415
1066	343	220	346	285	1077	131	7043	359
1067	335	189	358	200	1237	107	6608	423
1068	259	178	421	312	1496	132	6839	404
1069	398	214	459	304	1022	114	6273	464
1070	364	127	301	235	943	125	6625	344
1071	384	205	317	219	963	87	6475	435
1072	301	259	231	270	919	143	5003	373
1073	478	200	446	394	939	120	4875	462
1074	350	202	466	426	811	100	5665	447
1075	410	118	393	269	835	123	6300	647
1076	387	155	182	155	971	78	5589	607
1077	334	148	248	223	772	182	6236	594
1078	337	172	334	203	1032	63	5716	358
1079	485	149	303	320	1153	89	6744	344
1080	299	170	339	294	1217	107	5874	438
1081	289	102	408	196	1058	95	4556	321
1082	346	116	506	281	1165	137	5694	454
1083	389	180	528	341	979	69	5904	639
1084	650	169	639	167	967	93	5479	623
1085	343	204	329	363	969	130	4824	482
1086	365	141	532	284	972	118	5368	478
1087	359	167	304	241	1103	135	4580	348
1088	266	161	334	155	1089	84	4972	559
1089	318	227	329	283	795	117	5757	497
1090	299	167	363	140	931	93	6470	477
1091	331	216	432	155	911	128	6295	444
1092	248	179	417	164	801	166	5858	306
1093	414	198	578	182	872	161	5814	367
1094	391	193	425	199	1005	141	5809	310
1095	318	211	339	168	833	140	5257	347
1096	393	72	202	168	1078	120	5640	301
1097	356	56	339	122	1077	65	5593	375
1098	616	144	316	207	1196	87	6070	476
1099	568	126	272	331	1125	88	6187	719
1100	630	77	244	290	1002	89	5933	570
1101	377	97	375	156	1234	88	5480	651
1102	638	80	318	341	1085	201	3941	678
1103	331	90	276	297	902	92	4810	306
1104	430	132	234	264	826	73	4945	540
1105	697	167	377	262	1073	124	3214	515
1106	556	108	376	266	914	118	3384	450
1107	401	117	375	343	946	101	4246	403
1108	663	124	293	149	945	160	4361	369
1109	605	175	339	210	903	118	4298	211
1110	446	135	405	270	897	124	3360	423
1111	320	153	291	290	925	107	4304	413
1112	377	20	275	236	1006	98	4283	638
1113	236	85	284	162	1062	110	4818	273
1114	263	184	373	188	1027	40	4707	385
1115	438	107	298	195	1073	97	5110	264
1116	361	133	301	235	965	111	4363	320
1117	424	170	515	288	787	136	3149	494
1118	496	239	560	236	702	146	2696	497
1119	566	224	456	348	574	128	2073	586
1120	602	202	579	272	677	146	2169	429
1121	477	185	340	371	666	126	3105	328
1122	607	198	359	192	1000	130	4623	555
1123	446	141	532	223	826	149	4709	374
1124	531	114	423	319	988	88	3134	473
1125	647	157	473	319	985	121	1977	685
1126	476	98	480	462	757	77	4834	644
1127	609	150	146	75	798	126	4566	535
1128	563	141	146	385	1505	117	4369	586
1129	514	140	200	310	1256	147	4863	618
1130	655	193	235	346	1350	107	5904	599
1131	794	142	301	288	1095	121	6155	594
1132	843	172	336	325	979	120	6331	520
1133	745	108	484	508	1331	82	5873	362
1134	599	160	395	266	934	150	5752	447
1135	488	123	254	343	1140	106	5301	409
1136	498	167	326	297	1147	123	5475	438
1137	574	160	242	84	1235	87	4787	382
1138	672	117	397	266	1345	128	5203	376
1139	695	172	192	213	1470	79	4918	314
1140	411	158	319	233	1643	93	4595	495
1141	666	140	274	225	1549	151	4936	632
1142	638	164	368	154	1176	144	5159	439
1143	747	130	426	317	1359	160	5183	476
1144	488	160	394	256	1457	117	4551	509
1145	382	189	332	231	1196	133	4407	619
1146	497	137	205	260	1115	140	4640	546
1147	561	114	386	433	1218	103	4840	379
1148	658	120	249	346	1241	112	4542	266
1149	426	133	350	370	1155	155	4019	421
1150	557	103	157	392	886	155	3048	411
1151	579	142	368	302	993	83	4833	366
1152	397	162	196	267	1138	86	2549	390
1153	573	210	253	223	1771	152	2674	376
1154	390	167	261	226	1357	131	2080	337
1155	288	90	318	166	1128	155	2592	316
1156	349	136	309	340	1046	131	2099	633
1157	405	225	350	315	850	142	2305	373
1158	370	188	356	397	1291	139	2787	306
1159	414	200	264	328	2130	231	2295	517
1160	483	147	302	364	1954	127	2099	603
1161	495	162	260	307	1911	122	2762	521
1162	495	124	224	289	904	86	4110	600
1163	533	79	347	411	1620	116	4149	654
1164	346	151	350	439	1400	104	4862	607
1165	468	203	256	314	990	119	4667	619
1166	502	148	391	279	974	123	4843	728
1167	548	189	481	341	1246	93	4920	538
1168	380	190	188	254	1060	152	4419	620
1169	306	180	197	316	934	144	4338	721
1170	421	151	215	410	857	71	4259	638
1171	561	183	490	311	578	92	4301	604
1172	408	79	280	226	950	115	4738	605
1173	369	120	325	352	959	54	4586	471
1174	492	139	492	360	748	94	2778	689
1175	479	162	301	370	884	126	2677	453
1176	512	143	282	345	726	108	2443	468
1177	501	64	344	392	655	105	1728	441
1178	547	125	404	422	616	95	1242	445
1179	637	111	318	321	514	96	3099	455
1180	615	96	316	352	683	74	3579	470
1181	524	104	291	290	658	41	2163	509
1182	422	122	410	346	444	122	1607	561
1183	345	83	480	443	1454	49	2402	515
1184	387	102	406	413	1529	79	2931	354
1185	292	163	307	443	1525	39	2840	217
1186	310	287	165	289	1163	27	2202	493
1187	520	122	253	324	925	72	2561	464
1188	536	127	230	105	1008	27	2870	523
1189	264	157	254	69	1447	89	4064	596
1190	395	158	326	275	1124	129	4740	499
1191	332	189	294	152	1272	114	4117	472
1192	343	158	295	191	1064	137	3339	448
1193	317	77	384	180	1068	132	3465	425
1194	463	117	411	309	1135	116	4491	311
1195	279	82	370	387	1142	112	4028	416
1196	197	105	301	331	1211	164	3812	315
1197	535	174	368	332	900	110	4303	353
1198	320	146	297	292	1056	97	4870	513
1199	253	178	305	344	687	114	5355	382
1200	349	151	370	432	992	126	4728	407
1201	324	237	363	259	649	82	5019	567
1202	299	182	314	332	949	119	5288	483
1203	190	85	203	319	1006	114	4686	546
1204	285	83	315	264	842	111	5249	581
1205	307	115	290	241	908	120	5396	649
1206	534	202	381	393	817	110	5898	546
1207	426	130	230	379	826	122	5760	488
1208	371	254	271	217	645	132	5940	370
1209	398	247	445	196	991	113	5815	341
1210	420	163	536	315	690	118	5781	288
1211	443	108	587	239	1138	159	5383	230
1212	502	188	493	141	917	143	4192	279
1213	429	149	301	248	1005	128	3967	241
1214	439	164	261	319	955	115	5084	246
1215	297	186	448	269	823	102	5766	403
1216	387	148	388	283	941	89	5671	282
1217	291	112	593	173	1214	130	6222	340
1218	313	81	590	155	1155	143	6175	326
1219	436	169	280	167	1274	108	5851	282
1220	698	197	539	256	1601	144	5305	259
1221	333	180	272	210	1724	118	5343	417
1222	544	236	287	295	1216	98	4244	297
1223	359	90	479	306	734	113	4131	360
1224	451	109	578	161	676	139	4990	307
1225	448	130	618	224	1172	108	4985	260
1226	455	91	500	197	1053	109	5169	340
1227	379	134	671	379	1107	143	5187	249
1228	433	195	297	387	935	94	5271	355
1229	505	227	322	331	1145	91	4871	374
1230	332	168	492	363	1059	152	5190	446
1231	423	191	608	384	1033	112	5382	528
1232	405	176	673	449	1044	148	5232	364
1233	459	193	626	344	979	145	5127	479
1234	365	180	435	333	1123	117	5342	453
1235	421	185	440	345	942	101	5092	613
1236	406	119	351	316	928	134	5036	376
1237	266	139	216	444	965	142	4712	328
1238	169	99	408	551	887	110	5108	429
1239	407	108	539	395	861	120	4315	303
1240	392	115	602	296	835	152	4313	427
1241	407	149	426	248	1006	99	4681	376
1242	351	156	546	291	741	138	4459	488
1243	441	224	433	225	708	114	4377	471
1244	512	192	451	206	663	85	4666	436
1245	556	105	480	333	614	123	3871	427
1246	532	133	523	240	470	80	3735	321
1247	528	210	648	158	531	40	3779	296
1248	518	128	493	158	346	51	3900	337
1249	363	151	619	182	589	131	3789	337
1250	348	168	499	196	674	70	3732	340
1251	344	125	578	162	602	78	2101	403
1252	404	191	601	143	1062	48	3229	421
1253	383	178	558	154	1413	95	4261	358
1254	335	231	394	168	1065	110	4168	388
1255	173	285	440	208	1167	157	2703	389
1256	185	254	415	362	1680	164	3754	374
1257	263	169	732	19	1355	172	3239	351
1258	366	130	602	219	1223	194	4558	338
1259	298	195	354	329	1130	161	4605	396
1260	362	177	333	308	1033	128	3651	384
1261	396	193	437	320	844	171	4363	315
1262	426	200	660	219	700	123	4326	300
1263	394	194	439	243	788	96	4250	424
1264	419	133	450	174	873	117	3896	434
1265	251	155	341	275	1354	130	3960	389
1266	281	99	354	269	1069	67	4181	294
1267	216	136	568	360	776	106	4031	339
1268	194	112	376	291	901	92	4289	275
1269	332	88	236	417	854	45	4346	365
1270	490	100	245	281	818	72	4895	425
1271	419	81	308	205	770	146	4836	428
1272	466	150	260	284	854	117	5222	612
1273	403	71	295	349	903	138	5264	496
1274	289	165	460	361	938	58	5362	446
1275	388	206	625	413	1074	71	5627	534
1276	247	180	323	358	978	87	5395	348
1277	222	167	270	356	807	90	3261	413
1278	320	158	436	323	817	83	4222	398
1279	422	170	570	428	840	119	3995	465
1280	459	161	345	331	782	56	4324	372
1281	409	158	364	370	891	152	5934	403
1282	465	85	289	336	1136	140	6267	455
1283	556	136	178	357	1063	114	5713	321
1284	379	147	254	368	1033	146	5553	440
1285	358	175	341	328	895	137	5227	616
1286	343	167	423	440	884	97	5257	567
1287	293	134	437	391	1276	113	5709	502
1288	408	116	324	504	1064	87	5885	512
1289	267	115	261	448	1064	142	5749	547
1290	327	119	336	372	996	138	5553	513
1291	248	79	355	411	991	170	5354	506
1292	279	134	526	310	934	166	5703	505
1293	308	123	610	366	1293	93	5120	497
1294	278	181	509	409	1155	129	5524	541
1295	347	118	489	375	1589	75	5462	539
1296	347	101	534	246	1472	77	4723	528
1297	377	119	645	474	1217	111	4576	564
1298	310	178	526	347	1123	87	4420	632
1299	336	147	320	373	988	104	3184	474
1300	494	150	447	329	1517	132	3003	454
1301	362	92	574	193	1712	111	4065	609
1302	471	91	468	113	1320	93	3345	620
1303	464	136	489	230	1028	128	5500	567
1304	457	152	713	390	1132	102	5261	588
1305	427	132	416	435	1204	141	4964	456
1306	581	74	518	402	1235	99	4492	435
1307	439	163	431	550	1458	153	4543	381
1308	369	119	485	297	1539	105	5210	372
1309	310	93	421	249	1562	16	5017	466
1310	332	62	99	409	1560	88	2900	642
1311	409	213	303	365	1478	93	3722	577
1312	279	78	363	505	952	93	4548	587
1313	231	97	279	542	1003	129	4970	527
1314	331	71	361	399	875	102	5337	598
1315	245	65	428	367	738	130	5014	521
1316	345	81	648	302	1074	116	4653	554
1317	364	157	483	329	1143	143	5387	551
1318	418	151	344	221	968	123	4961	491
1319	297	121	337	273	931	96	5311	485
1320	302	116	489	495	891	177	4825	597
1321	248	151	282	459	1100	108	4355	584
1322	405	138	305	341	1219	107	3977	590
1323	386	180	342	366	1207	102	3603	474
1324	259	152	417	286	654	99	2242	456
1325	375	155	500	271	826	90	3132	525
1326	288	228	516	345	703	74	2914	694
1327	251	146	497	338	726	82	3413	505
1328	128	188	573	333	804	46	3257	502
1329	125	234	474	475	794	72	3856	354
1330	206	222	604	496	631	101	3882	457
1331	333	70	410	503	914	37	3884	564
1332	346	108	435	366	786	28	3770	385
1333	416	187	440	246	818	93	4222	545
1334	486	148	563	359	1540	35	4015	540
1335	430	190	548	405	1564	30	4749	460
1336	407	160	456	391	1196	93	4610	500
1337	633	185	498	146	1111	165	4690	452
1338	417	170	517	354	1408	59	5014	374
1339	470	139	443	328	1072	103	4746	166
1340	531	117	534	313	1090	98	4480	331
1341	582	113	673	366	1146	126	4544	363
1342	479	160	588	89	1345	71	4457	337
1343	640	159	486	36	1126	119	4262	466
1344	611	116	363	204	994	118	3795	452
1345	336	187	441	195	739	127	3687	387
1346	396	151	543	127	1232	111	4013	340
1347	356	190	457	248	1057	151	4745	384
1348	444	217	508	224	1362	121	4381	531
1349	436	133	511	101	1335	102	3367	546
1350	473	190	481	148	1281	116	3740	430
1351	483	191	363	90	1252	103	4838	410
1352	570	187	507	302	1142	102	4811	629
1353	369	156	336	212	1195	114	4436	470
1354	457	176	344	278	778	111	5119	519
1355	332	144	315	83	991	145	3004	442
1356	299	141	377	199	855	153	4146	453
1357	412	172	421	218	866	140	4610	415
1358	492	158	348	327	907	125	4874	517
1359	555	165	411	201	1195	164	2277	374
1360	615	158	257	227	1005	142	1599	492
1361	527	88	278	231	1047	110	1849	506
1362	558	141	204	263	1052	185	3257	457
1363	480	119	219	139	1027	129	4644	531
1364	347	201	237	153	1171	92	5166	586
1365	508	223	241	212	769	162	4593	376
1366	337	267	245	249	822	130	4295	266
1367	298	231	301	325	646	84	4558	384
1368	443	249	500	311	920	96	2692	412
1369	256	221	288	368	759	94	2172	405
1370	596	136	388	414	733	71	2407	334
1371	549	60	303	421	724	87	1881	293
1372	460	74	382	279	829	108	1641	459
1373	355	71	402	295	901	92	1772	229
1374	337	88	593	365	1256	158	2705	235
1375	373	157	556	282	1260	134	3480	238
1376	346	191	530	367	921	110	4645	391
1377	741	152	311	401	1344	144	5117	395
1378	523	211	256	314	742	44	3467	349
1379	459	139	216	328	799	45	2056	467
1380	317	210	299	461	1360	34	1774	486
1381	450	126	213	253	1511	67	1737	381
1382	402	190	246	272	986	71	2113	295
1383	352	137	267	525	966	64	3526	181
1384	410	166	230	269	1389	22	3961	271
1385	327	90	173	174	1306	64	4757	405
1386	442	121	200	237	1534	86	5557	366
1387	573	171	299	281	1592	101	5637	383
1388	325	181	555	200	1633	122	4006	267
1389	512	150	565	203	1761	79	3892	296
1390	628	123	575	294	1614	61	4205	276
1391	611	66	441	219	1219	104	5198	341
1392	525	181	525	294	879	55	3832	291
1393	449	133	391	298	947	98	1923	327
1394	372	91	641	471	959	79	2067	226
1395	457	109	504	491	1343	73	1787	331
1396	454	166	653	413	1131	67	1375	192
1397	438	110	512	459	921	76	1994	328
1398	436	157	608	426	743	72	3056	276
1399	455	153	515	428	659	66	2592	467
1400	628	149	468	201	719	106	2625	346
1401	476	88	561	307	783	165	3560	480
1402	425	146	446	249	827	179	4885	358
1403	260	156	450	300	778	180	5409	410
1404	290	162	341	251	675	171	5365	306
1405	403	173	318	276	701	81	2954	219
1406	397	134	544	151	701	210	4015	234
1407	359	179	516	227	808	180	4612	304
1408	368	234	599	240	791	113	5084	324
1409	467	161	489	254	820	172	5353	338
1410	303	141	509	353	846	102	5037	231
1411	366	160	604	475	929	79	5035	240
1412	373	133	517	228	1044	124	4851	283
1413	468	100	703	263	1108	99	5102	397
1414	370	129	513	251	922	134	5529	272
1415	390	138	461	241	808	125	5619	288
1416	276	134	354	317	563	142	5258	530
1417	312	198	451	232	685	144	5291	455
1418	377	76	254	184	734	188	5331	517
1419	332	90	236	192	1162	120	5641	450
1420	617	150	307	283	1023	138	5667	487
1421	463	135	399	150	983	137	5237	310
1422	706	146	325	339	1235	132	5297	399
1423	396	207	447	198	780	75	5552	385
1424	521	163	739	213	750	180	5412	474
1425	372	211	610	212	768	138	5093	467
1426	394	203	433	189	936	83	4882	326
1427	331	142	558	182	1530	131	4276	442
1428	418	74	484	82	1218	120	4609	479
1429	372	148	462	73	1554	85	4657	528
1430	382	166	579	129	1407	112	5080	542
1431	458	226	357	270	1012	90	5147	268
1432	436	180	119	195	1480	109	4961	320
1433	449	112	237	146	1369	77	4812	394
1434	423	138	445	231	1266	105	5054	301
1435	508	142	258	180	1169	126	4937	491
1436	343	185	297	276	974	66	5113	377
1437	358	246	319	323	860	76	5202	481
1438	380	104	439	228	892	123	5564	471
1439	364	145	492	296	903	147	5242	442
1440	254	153	524	424	860	96	5418	366
1441	418	158	359	355	714	150	5363	188
1442	355	138	422	282	659	149	4895	368
1443	296	185	479	387	531	113	4616	469
1444	148	185	347	152	740	119	4919	519
1445	219	203	554	293	627	108	4814	516
1446	338	210	569	360	630	85	5600	262
1447	361	171	546	519	674	96	5330	395
1448	331	187	505	225	758	146	5203	404
1449	458	164	566	173	894	107	5701	425
1450	430	255	561	216	844	103	5352	399
1451	438	144	529	220	989	109	5108	398
1452	493	109	548	278	790	130	5454	352
1453	517	138	639	214	786	121	5250	371
1454	510	130	674	219	703	76	5075	342
1455	432	174	592	241	735	130	5558	486
1456	483	178	466	336	879	112	5703	541
1457	501	156	577	444	847	190	5495	583
1458	495	227	447	446	735	175	6010	538
1459	420	161	267	409	839	86	5849	482
1460	415	158	444	490	852	54	5543	378
1461	446	124	605	336	850	73	3476	421
1462	485	214	402	311	933	103	3537	397
1463	300	206	329	267	825	62	4287	365
1464	432	209	645	220	716	159	4375	448
1465	359	165	698	393	967	92	3998	481
1466	383	176	576	263	834	358	2508	561
1467	310	239	572	377	880	53	3292	466
1468	358	165	553	289	962	177	3102	573
1469	360	208	470	331	1052	151	2921	495
1470	295	223	617	317	1187	98	2876	593
1471	326	231	597	491	1702	105	3209	621
1472	325	172	452	321	1663	74	4264	412
1473	221	197	660	476	1067	54	3075	472
1474	243	230	454	407	1125	162	2286	533
1475	338	177	550	352	1416	129	4158	631
1476	349	176	619	358	1104	87	5701	378
1477	358	223	578	393	1045	99	5206	393
1478	238	169	441	338	1661	143	6468	323
1479	388	154	398	303	1624	101	6344	501
1480	265	111	267	286	1821	102	6645	479
1481	673	147	282	252	1327	125	7308	466
1482	397	125	452	368	1461	131	7070	393
1483	305	152	585	340	1545	103	6609	394
1484	450	235	787	360	1366	137	5010	393
1485	264	206	720	377	1485	117	5564	481
1486	260	179	425	328	1804	115	7360	400
1487	576	99	421	263	1704	71	8004	557
1488	541	175	290	405	1466	78	7027	499
1489	362	125	571	328	699	74	5125	378
1490	392	103	373	298	770	143	6901	485
1491	426	176	387	374	1175	178	7198	524
1492	470	140	330	407	1137	116	6601	510
1493	383	189	283	404	943	160	7362	491
1494	336	220	343	408	892	171	7218	464
1495	453	247	324	537	801	126	6741	411
1496	431	175	635	358	577	97	6857	512
1497	353	171	531	387	833	151	5775	600
1498	244	122	365	342	781	147	2454	559
1499	253	247	335	382	783	179	3165	529
1500	266	208	360	314	732	209	3708	443

## Sheet: concentration_FOOT
(ppm)	Reference	NC 4L	NC 15L	NC 15L+NRM 15L	HFNC 50L	NRM 15L	FLUSH RATE NRM	SIMPLE MASK 6L
1	490	199	343	382	1771	125	1692	189
2	456	245	409	327	2454	105	1648	283
3	488	158	338	291	2884	121	1559	245
4	466	207	343	264	2887	105	1861	209
5	536	115	326	245	2916	107	1885	386
6	520	207	379	218	2422	85	1765	272
7	598	178	409	269	1852	152	1662	294
8	673	217	381	188	1399	93	2155	286
9	502	153	321	144	1620	113	1891	276
10	516	185	422	232	1350	91	2416	346
11	416	219	411	230	1641	85	2527	256
12	476	220	376	174	1944	76	2857	269
13	402	133	434	251	1693	125	2143	299
14	406	191	571	218	1867	141	2601	178
15	408	154	386	232	1559	82	2949	237
16	408	220	305	224	1093	124	2739	217
17	449	130	396	145	1339	82	2714	240
18	450	160	338	308	890	104	2998	232
19	379	169	535	147	1045	120	3040	295
20	592	125	415	355	1035	92	2388	348
21	1269	121	374	167	917	82	2623	333
22	1132	150	426	230	849	107	2015	366
23	566	128	554	190	844	142	2707	316
24	730	143	521	239	865	85	1309	281
25	433	112	462	187	882	145	1880	255
26	512	131	415	225	1108	116	1667	319
27	542	155	398	193	1199	107	2058	291
28	437	144	386	211	1116	111	2142	259
29	431	175	375	237	987	194	1897	258
30	469	183	396	208	1035	158	2415	324
31	587	188	575	216	1082	101	2671	292
32	648	295	365	221	999	102	2723	254
33	353	195	348	213	1273	55	2967	302
34	367	133	425	297	5538	101	2927	288
35	405	158	440	198	11481	105	2498	237
36	457	223	352	315	7867	85	2453	301
37	610	141	322	315	7845	133	5093	227
38	505	197	598	267	6413	104	6245	169
39	481	154	349	271	1652	106	5117	250
40	363	146	405	216	1514	89	3148	320
41	541	182	327	270	2409	57	4322	317
42	562	132	380	206	1982	78	4427	280
43	425	194	324	255	2571	226	2959	274
44	552	203	312	235	2003	208	9517	272
45	624	158	296	293	2262	284	2245	318
46	480	165	412	251	2162	175	1907	314
47	542	173	353	227	2302	136	3025	365
48	618	154	428	324	1619	192	4705	293
49	424	188	318	343	982	264	10002	280
50	462	167	357	326	802	314	4575	274
51	478	132	359	342	942	180	2082	248
52	402	208	329	328	1085	178	1930	302
53	486	157	399	291	1179	209	1905	315
54	455	135	327	321	1272	130	1944	230
55	529	132	309	340	1101	112	2390	268
56	554	199	446	214	1120	118	3500	235
57	473	151	332	457	974	132	3321	287
58	709	139	338	263	1036	117	5226	271
59	518	133	364	331	1032	105	3411	282
60	621	145	449	226	1199	104	2112	261
61	602	166	414	325	915	65	1763	252
62	763	177	539	237	906	94	2624	224
63	675	158	295	336	960	101	5354	259
64	740	159	399	220	894	110	8590	256
65	584	165	600	246	1133	127	7036	178
66	717	144	694	264	1109	63	4504	219
67	779	181	530	217	1013	65	4882	332
68	569	159	794	254	1070	147	2695	279
69	534	174	637	193	1115	78	2250	290
70	633	141	672	293	1095	116	3445	336
71	552	145	605	304	999	137	3152	331
72	540	172	667	301	1113	98	2749	302
73	802	156	700	372	1073	155	2828	319
74	538	139	533	331	1105	149	2792	309
75	635	167	758	266	1002	114	2454	302
76	694	172	525	312	906	112	2263	291
77	757	165	539	361	1019	129	2247	282
78	599	191	491	425	1081	156	2307	331
79	499	229	533	420	1197	138	1460	258
80	392	157	488	330	1119	134	1954	281
81	617	122	605	407	1205	131	1886	285
82	631	175	801	270	1089	57	2477	295
83	704	141	582	396	1300	94	1830	304
84	557	199	572	291	1269	78	2052	290
85	691	171	439	293	1249	92	2044	334
86	620	171	512	347	1018	94	2790	323
87	630	180	544	342	2063	106	2511	294
88	774	180	497	345	1076	189	3545	276
89	686	153	382	359	1087	133	4607	247
90	595	127	506	419	2080	153	3837	242
91	662	189	574	344	1763	147	4500	250
92	613	248	531	268	2346	160	6927	189
93	574	237	549	324	1479	145	6292	184
94	477	178	592	342	1484	154	11564	209
95	615	167	501	243	2245	148	17808	169
96	497	135	500	267	1749	128	21573	169
97	561	152	566	344	1677	103	15710	204
98	556	107	473	379	1123	124	23093	187
99	485	156	370	300	986	139	17161	220
100	610	168	296	321	897	110	12100	251
101	517	146	339	233	1187	83	6530	278
102	419	147	416	377	1351	103	4330	392
103	685	210	443	373	1183	98	4506	323
104	689	168	590	303	1297	109	5080	352
105	775	134	544	315	1303	72	3879	291
106	609	156	626	319	1678	94	3503	247
107	647	158	437	290	1499	99	3244	306
108	608	239	506	293	1118	98	5193	350
109	554	180	482	314	1114	96	4733	282
110	679	159	430	318	1149	93	4343	311
111	527	142	510	456	1417	72	4042	299
112	535	189	561	309	908	100	3694	304
113	643	141	476	335	1092	86	3460	372
114	591	136	430	289	1272	239	3858	304
115	738	211	391	250	1021	123	3903	316
116	627	190	520	310	1372	221	5366	285
117	632	157	393	189	1036	212	5803	229
118	699	180	518	246	1032	260	4336	230
119	626	174	430	436	1049	151	4009	307
120	648	214	466	208	1256	128	4066	328
121	613	129	475	317	1191	135	4418	290
122	576	156	563	327	1389	117	3982	366
123	631	148	420	257	1724	117	3727	300
124	500	194	423	423	1470	96	3992	259
125	451	234	446	284	1799	100	3664	230
126	560	209	415	232	1509	71	3730	332
127	561	181	330	319	1403	112	3898	203
128	414	136	418	334	1155	74	3976	221
129	473	116	344	363	1006	148	3723	224
130	519	194	397	347	1005	128	3823	162
131	571	182	371	289	1171	75	3533	177
132	496	222	393	321	1187	99	3145	249
133	729	198	331	366	1307	77	2890	284
134	494	188	726	314	1294	111	3177	218
135	617	175	533	286	1291	129	2730	223
136	646	157	577	326	1338	92	2423	170
137	587	163	527	406	1282	124	4172	207
138	687	181	382	422	1189	113	2502	157
139	678	187	351	277	1330	98	4717	209
140	613	141	327	317	1176	150	2710	198
141	441	173	470	197	1167	102	2286	236
142	454	242	492	284	1682	43	2584	286
143	549	158	386	288	1378	97	3172	317
144	473	190	411	386	1332	150	3091	305
145	478	170	591	338	1851	105	4813	299
146	528	180	578	273	2172	115	4674	276
147	514	111	721	389	2026	114	4615	260
148	506	185	647	291	2033	110	6267	386
149	476	138	790	403	2092	122	5807	407
150	417	153	1202	309	1241	114	5327	295
151	437	158	690	189	1183	118	5215	325
152	531	157	369	328	1138	134	5563	312
153	486	138	727	364	975	83	7195	302
154	379	167	499	307	1017	114	8257	280
155	387	159	454	279	1089	63	10564	353
156	361	183	572	261	978	90	6299	308
157	483	165	440	324	1253	109	5410	236
158	550	161	504	296	1141	104	3073	298
159	566	149	392	260	931	102	2308	301
160	608	169	508	248	1200	111	2617	283
161	776	148	438	236	1083	121	3176	214
162	690	161	358	343	968	120	5039	247
163	621	188	496	303	902	160	3886	236
164	467	164	542	324	1112	119	5953	248
165	469	117	466	340	1127	87	5977	290
166	556	167	527	208	1280	147	5513	267
167	531	142	590	324	1129	109	5273	328
168	544	166	612	284	812	123	4472	243
169	529	175	2243	328	897	146	4615	276
170	604	183	828	267	1211	118	5098	304
171	519	186	891	258	838	118	6302	300
172	431	219	993	353	754	110	5144	247
173	331	199	731	250	555	115	6230	227
174	596	175	892	349	661	137	4445	163
175	484	233	1230	219	1299	137	4483	197
176	583	238	1557	309	1504	121	2982	165
177	758	237	1833	243	1733	127	2999	190
178	545	211	1809	273	1558	152	2951	207
179	556	159	2011	290	1616	102	3754	180
180	550	197	1870	315	1788	79	4266	222
181	528	166	1135	355	1644	110	4822	196
182	642	160	972	343	973	113	4414	201
183	640	201	895	363	1279	107	4273	213
184	519	253	922	387	1304	89	5373	193
185	668	212	862	240	1511	129	4919	180
186	531	231	860	295	1189	105	5220	185
187	561	200	1565	279	1342	108	4404	199
188	668	234	1390	261	1519	177	6312	194
189	652	225	876	354	1222	90	4888	218
190	661	231	419	278	1318	96	4978	204
191	625	187	1273	362	1940	78	5747	201
192	536	157	1261	436	1847	95	6309	167
193	611	153	824	411	1310	51	5164	214
194	658	168	2618	342	1288	77	4490	192
195	641	133	2222	313	1537	138	4227	165
196	449	207	3151	335	1612	127	4763	219
197	696	144	594	267	1714	137	3404	187
198	630	152	591	410	1315	80	3625	156
199	619	156	794	261	1587	114	2790	212
200	585	176	702	345	1537	120	2924	227
201	720	180	673	327	1398	139	2802	207
202	642	204	734	404	1611	129	3227	190
203	542	140	608	401	1303	125	2972	149
204	397	158	502	272	1578	127	2896	154
205	653	149	876	296	1689	105	3015	220
206	926	174	664	276	1470	118	2920	162
207	765	142	565	266	1446	107	3100	276
208	868	195	716	377	1134	109	3064	239
209	559	154	673	441	1172	69	2742	365
210	658	197	653	430	1294	101	3293	285
211	619	211	471	316	1567	105	2947	343
212	616	215	510	428	1251	98	2912	279
213	607	177	583	352	1355	104	3278	216
214	567	162	552	326	1457	76	3443	207
215	684	164	638	367	1421	165	3093	238
216	767	166	375	445	916	85	3303	287
217	630	225	473	260	1069	148	3035	261
218	644	146	601	304	1111	87	3216	289
219	675	144	582	276	1213	149	3307	299
220	656	191	642	444	1416	104	3210	293
221	629	103	753	294	1377	122	3526	327
222	851	158	526	280	1314	104	3800	316
223	745	199	509	337	1398	155	3855	281
224	963	145	514	353	1319	124	2942	337
225	750	178	1301	433	1267	127	2949	322
226	549	176	490	402	1187	94	3410	321
227	520	157	517	331	1349	127	3772	277
228	593	138	710	343	1239	106	3830	261
229	584	179	602	330	1151	104	3910	264
230	592	180	757	419	848	119	4187	339
231	675	142	685	292	1032	139	3902	314
232	621	206	674	331	1484	134	3617	352
233	534	190	771	414	1662	117	3526	309
234	586	196	698	329	1628	138	3455	230
235	584	131	788	388	2446	80	3392	217
236	510	235	826	330	3353	109	3494	211
237	494	206	755	329	3187	110	2377	184
238	606	169	823	393	3057	106	2734	188
239	578	140	621	375	2238	147	3592	231
240	567	189	504	250	2152	125	3611	187
241	685	179	620	424	1993	96	4171	149
242	589	151	466	357	1991	62	3600	224
243	562	232	716	287	1846	119	3603	187
244	611	210	761	428	1846	117	4221	187
245	556	132	703	499	2318	138	3830	228
246	754	199	620	384	2053	81	3666	221
247	573	102	492	438	1551	124	3343	237
248	688	195	575	331	1624	183	4280	239
249	572	175	530	441	1639	280	1829	212
250	707	202	565	381	1621	151	1550	211
251	734	196	453	375	1340	176	3604	183
252	716	168	574	434	1446	198	5339	302
253	821	176	587	426	1412	105	5131	223
254	689	187	592	257	1280	117	4364	176
255	684	153	591	439	1477	140	4245	165
256	512	197	757	374	1316	125	4375	270
257	476	107	610	298	1346	121	4658	320
258	449	201	632	369	1385	125	4434	284
259	609	168	702	340	1476	91	4437	247
260	665	160	853	280	1576	136	4912	272
261	601	178	537	259	1368	131	3636	258
262	739	157	525	231	1370	106	3413	283
263	544	177	649	331	1437	151	5037	273
264	595	131	635	252	1463	122	3835	279
265	529	144	518	214	1352	103	4545	272
266	487	168	696	230	1301	143	3880	240
267	558	183	623	330	1572	103	4851	190
268	684	210	638	399	1278	108	3493	169
269	447	195	578	428	1127	165	3357	256
270	743	190	552	277	1238	126	6101	188
271	682	216	739	390	1550	76	3524	172
272	683	140	784	320	1433	107	4014	221
273	706	240	672	251	1069	159	5414	155
274	625	219	595	327	1047	105	4407	135
275	583	241	581	402	1227	110	7296	240
276	541	213	636	509	2246	92	6643	287
277	592	239	701	353	1765	145	4606	190
278	497	203	681	385	2005	88	4430	297
279	437	316	611	394	2185	91	4682	371
280	613	208	660	247	1889	85	3877	335
281	633	162	652	349	1220	113	4086	330
282	551	287	452	335	1590	95	4531	311
283	616	160	507	285	1388	118	3903	252
284	603	204	419	246	1768	113	3568	248
285	554	269	418	236	2200	130	3794	225
286	633	209	324	354	2162	125	4495	296
287	561	267	384	287	1886	89	3496	162
288	540	191	347	309	1775	127	3896	351
289	579	197	537	215	1736	137	3311	194
290	500	163	413	535	1513	99	3351	339
291	678	213	519	140	1719	148	3661	265
292	815	164	626	211	1700	152	3327	206
293	595	193	573	306	1677	163	3757	256
294	676	149	508	163	1453	132	3195	248
295	573	154	413	275	1356	129	3532	268
296	813	136	440	288	1279	100	3748	230
297	584	160	533	295	1424	154	3941	202
298	818	114	520	455	1366	157	4093	218
299	478	174	380	274	1253	119	4145	232
300	604	143	507	263	1520	122	3972	257
301	602	164	404	407	1097	199	6178	206
302	531	148	585	401	1464	101	3039	217
303	627	222	455	403	2430	128	2794	183
304	672	190	445	372	2648	81	3367	232
305	656	168	541	416	2959	90	4632	233
306	667	203	566	395	3196	89	6117	210
307	606	191	493	312	2171	99	5302	322
308	650	211	599	274	2589	142	4512	182
309	613	167	533	282	1717	133	3638	184
310	606	211	643	320	1505	127	3397	179
311	598	154	464	296	1487	91	3093	242
312	748	191	510	236	1651	129	3215	178
313	655	160	469	307	1318	108	3389	205
314	725	190	488	269	1347	187	3322	315
315	554	186	415	268	1406	124	3269	227
316	569	166	625	333	1263	114	3448	287
317	595	181	469	369	1747	119	4059	285
318	528	194	454	321	1502	101	3384	359
319	524	154	449	272	1730	128	3589	301
320	717	178	385	336	1716	110	3629	272
321	651	168	391	234	1400	112	3268	250
322	549	155	489	254	1334	96	3005	331
323	724	192	394	249	1283	112	3331	330
324	664	152	366	409	1055	109	2853	339
325	627	176	409	251	1166	121	2828	375
326	795	147	496	350	1334	53	3569	302
327	741	122	580	379	1838	98	3657	340
328	702	161	541	297	1619	99	3331	333
329	636	136	503	425	1707	90	3273	298
330	734	106	436	296	2347	145	3376	303
331	865	187	676	468	2464	98	3379	336
332	592	143	525	543	2062	154	3157	299
333	798	162	606	435	1821	120	4718	262
334	656	186	553	379	941	112	4805	206
335	628	167	616	363	1005	149	4714	261
336	785	143	561	348	1123	147	4218	241
337	656	157	453	181	1269	119	4142	226
338	575	133	560	297	1829	132	4372	254
339	801	143	593	316	1404	109	4579	282
340	880	152	462	268	1637	167	4035	349
341	707	130	482	211	1561	124	4223	370
342	824	137	537	284	1424	163	4757	313
343	757	193	619	384	1498	101	3959	285
344	663	167	534	373	1497	136	3556	298
345	675	179	595	338	1667	135	3700	265
346	612	184	410	257	1566	105	3722	222
347	748	184	725	305	3485	131	3780	298
348	682	179	687	170	2493	119	3772	351
349	692	212	362	310	2914	88	3990	297
350	696	167	498	228	1873	91	3811	234
351	668	175	768	407	1836	94	3456	199
352	616	157	659	289	1635	89	3517	234
353	569	231	718	336	1245	98	3683	210
354	685	197	591	235	1294	98	3278	219
355	733	163	605	414	1205	127	4020	220
356	633	203	356	283	1114	103	3919	253
357	798	237	446	233	1363	133	3811	257
358	657	283	473	212	1318	123	4187	284
359	601	262	559	285	1461	148	3525	271
360	547	260	499	324	1260	123	4288	290
361	786	230	507	412	1174	162	5524	264
362	555	188	585	324	1270	184	5080	351
363	682	256	651	245	1269	127	4561	291
364	600	274	597	267	1433	149	5204	272
365	569	213	459	265	1076	154	4588	278
366	582	247	371	562	1193	168	4986	347
367	582	277	506	411	1173	149	6850	311
368	609	275	344	237	1252	117	8364	191
369	535	263	412	270	1675	114	9732	189
370	553	195	517	229	1762	154	11141	251
371	510	232	423	210	1549	123	8320	269
372	604	273	643	180	1669	122	7026	285
373	473	200	464	279	2032	114	5835	435
374	628	152	358	250	2240	100	6469	340
375	500	135	427	293	2331	141	13419	309
376	613	127	450	290	1546	107	7132	356
377	622	158	382	292	1101	148	8636	304
378	650	145	366	381	1927	99	7016	240
379	623	152	312	267	1939	83	5546	322
380	751	190	517	276	3168	183	4993	199
381	612	196	342	267	3005	103	4226	263
382	740	136	397	323	2560	163	4488	216
383	634	137	414	351	2415	82	4456	183
384	731	174	507	278	3103	117	5060	187
385	462	226	555	231	2722	110	4828	205
386	675	158	468	334	2759	105	5789	264
387	630	210	491	184	1795	112	10224	278
388	650	166	363	256	1835	146	6982	236
389	574	187	367	238	1846	129	5378	315
390	618	147	404	320	1903	140	9012	329
391	722	172	383	196	1926	106	8065	247
392	536	193	404	239	1350	64	4411	261
393	603	173	947	350	1086	112	6695	240
394	554	183	719	235	1044	103	5802	256
395	652	179	571	251	2546	99	5723	271
396	604	143	547	374	3465	81	5176	313
397	608	198	512	322	2204	137	4998	291
398	628	224	676	381	1302	118	4171	258
399	578	149	299	291	1237	114	4064	231
400	497	156	509	301	779	106	4378	227
401	608	175	377	234	999	85	4865	226
402	763	125	369	297	1215	113	4955	229
403	686	159	485	220	1182	96	5002	262
404	707	219	565	329	1241	80	4945	313
405	614	167	548	270	1296	94	4832	317
406	628	195	480	257	1427	78	5392	296
407	836	217	528	339	1481	63	5055	304
408	958	196	541	412	1344	51	5046	272
409	629	190	495	363	1275	130	4825	254
410	649	208	518	325	1596	140	4889	263
411	745	143	529	181	1890	93	4525	254
412	636	175	498	344	1589	84	4368	223
413	599	171	406	239	1177	187	4377	176
414	717	151	630	218	1447	185	4734	190
415	648	175	559	239	1494	99	4533	245
416	664	152	509	266	2001	108	4565	310
417	753	152	478	230	1334	165	5051	158
418	711	200	465	263	1985	93	4072	261
419	659	168	563	306	1830	226	3761	240
420	654	194	514	393	2010	159	4216	253
421	598	157	506	351	1732	88	4272	243
422	740	281	493	403	1637	140	4705	206
423	698	137	575	374	1617	83	5803	210
424	503	160	502	412	1500	142	4817	225
425	877	198	496	396	1417	147	9352	243
426	755	199	556	272	1572	135	10437	225
427	504	133	603	444	1592	163	7452	257
428	638	129	660	287	1221	142	6093	251
429	627	131	507	295	1216	80	6514	274
430	910	187	541	309	1311	105	4947	292
431	976	205	584	423	1639	142	5420	243
432	637	113	532	817	1537	107	6442	270
433	520	162	539	688	1608	116	5926	320
434	557	217	578	352	1656	88	5726	303
435	552	178	500	314	1484	156	6053	268
436	485	199	425	470	1191	87	7588	222
437	599	176	484	428	1252	155	11658	300
438	650	213	491	266	1143	100	10374	288
439	518	167	628	409	1100	117	12693	303
440	567	216	620	298	1194	70	14299	294
441	711	190	547	386	1200	124	19003	274
442	639	177	605	270	1119	122	21977	298
443	716	182	621	293	1298	96	15886	242
444	686	144	499	303	1712	120	12198	255
445	665	160	673	239	1738	139	8576	288
446	612	210	542	187	2348	110	12238	252
447	600	234	475	336	2190	124	9308	197
448	718	205	591	421	2010	146	16766	229
449	554	202	356	303	2349	112	19787	234
450	512	172	437	300	2243	107	17017	185
451	557	180	403	324	2477	264	24624	228
452	561	186	507	317	2269	235	20234	205
453	631	136	635	290	2187	171	15094	247
454	573	158	432	342	2064	176	6764	226
455	512	131	695	221	1726	184	7369	227
456	431	145	762	175	1750	134	8630	259
457	516	169	499	183	1950	186	6455	271
458	508	156	341	243	1735	285	5513	287
459	421	149	349	284	2143	61	5515	209
460	541	182	465	262	2247	106	4374	197
461	815	151	341	311	1478	114	5453	198
462	750	167	588	317	3374	105	5867	173
463	802	192	575	490	2396	191	4466	243
464	636	164	493	307	2269	139	4639	255
465	572	136	596	254	3960	88	4283	283
466	613	129	419	375	4647	147	3530	264
467	494	311	493	411	5651	143	4368	338
468	529	211	435	360	5822	115	4294	244
469	605	188	546	274	4520	106	5238	274
470	546	164	453	314	3249	115	4628	305
471	658	176	302	292	3607	193	5191	241
472	585	214	382	252	2711	133	6174	268
473	370	225	620	349	2172	88	5963	234
474	505	174	577	323	1681	135	6185	331
475	587	214	498	249	2513	113	5601	350
476	731	201	566	368	3245	151	4176	304
477	677	209	483	241	3141	138	4344	242
478	638	235	496	257	3090	170	4409	273
479	453	172	333	241	1749	154	4669	297
480	520	171	398	370	1402	207	5099	278
481	418	216	359	240	1320	259	3759	289
482	437	196	473	257	1374	169	2881	229
483	739	235	400	208	1155	137	4098	329
484	1134	222	521	260	1156	378	4459	295
485	762	151	504	232	1306	230	4111	281
486	724	154	473	277	1487	265	4488	270
487	734	201	603	338	1250	312	5751	304
488	652	204	581	412	1761	192	5016	265
489	708	141	567	287	2141	251	4642	289
490	785	118	469	327	1814	148	3540	334
491	782	125	585	267	1587	299	4939	257
492	661	136	666	431	1784	112	3442	228
493	649	208	583	365	2472	291	4941	249
494	705	156	600	288	2153	202	5624	272
495	759	267	514	292	1293	131	9163	288
496	755	182	593	226	1616	104	6769	275
497	733	149	616	393	1449	106	6971	305
498	746	147	517	229	1195	89	4410	331
499	640	189	603	286	1260	83	5184	306
500	639	202	534	247	1809	124	6209	303
501	692	249	584	396	1567	105	6327	265
502	586	198	539	457	1524	159	5464	302
503	633	183	546	328	1385	154	5383	341
504	649	163	528	369	1147	157	5169	291
505	654	194	492	363	1082	155	4965	319
506	833	140	564	395	1309	107	4296	333
507	829	197	478	309	1487	172	7820	248
508	776	226	541	315	1027	310	4831	224
509	820	164	583	225	1232	260	6020	294
510	551	162	517	245	3602	236	8581	342
511	657	140	516	354	1697	231	7301	316
512	553	215	628	422	1514	231	6115	273
513	715	174	549	452	1559	195	5860	256
514	473	167	531	354	1399	146	8241	248
515	779	224	526	290	1242	196	4994	247
516	725	189	671	367	1069	241	16119	285
517	699	135	615	503	1129	195	8243	222
518	646	178	397	283	1296	192	6425	224
519	598	179	564	351	1474	177	8414	235
520	555	128	549	445	1339	192	8280	224
521	563	142	771	360	1667	187	11152	263
522	677	113	589	429	2251	198	9574	159
523	626	151	624	362	1996	119	8382	280
524	835	154	686	362	1884	213	9018	313
525	1121	194	648	326	2363	119	10155	264
526	1162	176	524	409	1731	141	8330	189
527	813	179	715	440	1637	109	4958	199
528	1236	145	606	394	1050	137	4021	216
529	1182	195	652	331	1079	144	3868	198
530	1297	166	452	415	1435	134	4787	211
531	1295	165	615	332	1306	114	6180	201
532	1339	167	452	298	1632	105	5120	178
533	1277	139	562	288	1462	149	4443	263
534	531	182	468	315	1324	137	3157	280
535	477	196	537	222	1267	106	3517	266
536	688	217	627	275	1410	264	3758	352
537	749	208	467	350	1421	91	3757	275
538	519	195	680	315	1369	137	3836	336
539	660	181	545	413	1082	95	3339	244
540	689	224	521	170	1102	159	3258	223
541	624	204	670	307	918	191	3683	168
542	611	179	650	258	963	133	3867	305
543	622	188	743	268	1182	227	3170	309
544	546	212	779	211	1079	215	3950	328
545	661	185	586	240	970	240	3590	271
546	701	239	587	299	1002	184	4031	264
547	676	196	668	334	1094	171	4346	302
548	709	190	572	156	1323	198	4086	273
549	635	213	510	288	1241	139	4086	197
550	754	161	505	277	1240	163	4451	229
551	757	172	611	347	1192	181	4697	201
552	632	143	502	241	1151	207	4461	221
553	634	142	628	263	1227	190	4336	221
554	733	119	466	356	1212	142	4190	176
555	530	163	623	385	1334	158	4101	187
556	668	134	709	352	1270	170	5049	187
557	587	165	590	383	1172	169	5021	196
558	566	141	614	368	1321	182	4309	232
559	610	193	538	352	1357	173	4056	334
560	638	154	608	383	1449	124	4394	269
561	810	168	534	304	1653	106	4571	269
562	647	189	712	340	1658	99	4709	253
563	663	243	646	476	1389	126	4728	228
564	581	149	542	260	1396	148	4293	280
565	735	185	689	335	1775	98	4011	270
566	622	169	639	380	1949	141	4326	236
567	667	174	430	311	2084	112	4456	300
568	739	174	665	484	3295	157	4857	300
569	789	172	657	524	3472	189	4346	285
570	598	182	466	452	2803	127	4837	244
571	562	138	672	358	2215	167	4139	196
572	797	146	607	410	1910	141	5417	246
573	675	211	671	333	2267	152	5684	263
574	726	169	504	358	2463	154	4136	248
575	809	152	533	317	3512	124	3292	190
576	526	163	448	397	4403	80	3362	270
577	590	187	692	341	1947	98	4958	185
578	602	211	642	350	1655	83	5557	201
579	645	124	578	307	1328	120	4656	299
580	612	146	656	336	1216	145	4417	306
581	596	199	613	353	1073	129	4133	254
582	773	176	487	410	1120	94	4077	302
583	711	158	583	320	1088	165	4602	173
584	584	142	735	413	1579	144	4353	187
585	846	155	660	294	1500	78	4168	319
586	530	126	644	276	1579	115	4393	274
587	738	194	623	288	1483	119	4427	326
588	635	190	656	354	1426	205	4501	266
589	586	148	598	288	1481	107	3960	235
590	669	166	672	156	1257	112	4356	185
591	672	226	666	368	1434	170	4999	361
592	650	191	431	300	1794	124	3995	315
593	648	180	642	268	1636	141	4572	253
594	632	177	617	452	1652	143	4208	283
595	561	141	527	260	1592	157	4034	319
596	568	226	521	403	1915	111	4177	325
597	489	119	810	322	2114	172	3991	242
598	693	198	712	341	1637	467	4741	256
599	505	170	572	359	1545	326	4212	286
600	580	159	608	344	1434	299	3870	294
601	597	124	623	188	1557	246	5336	249
602	596	173	716	275	1631	233	5439	228
603	644	158	660	257	1545	133	3510	237
604	725	128	600	162	1628	174	4902	208
605	722	129	523	257	1713	153	4173	196
606	635	159	586	311	1839	161	5450	141
607	631	173	503	304	1935	147	3784	236
608	480	140	802	231	1785	127	4398	163
609	670	191	375	244	1720	187	4421	167
610	615	118	754	414	1492	202	4387	197
611	522	125	624	334	1616	136	3788	182
612	522	185	708	297	1588	194	4287	232
613	909	138	567	299	1566	161	6366	208
614	613	127	618	291	1570	96	6232	177
615	869	132	677	381	1529	210	6874	184
616	642	182	622	421	1923	120	5671	217
617	634	148	617	438	1627	194	5263	254
618	671	195	581	464	1894	236	6491	257
619	773	180	469	434	1940	340	6313	270
620	750	162	403	459	1760	320	5661	242
621	710	140	473	363	1822	216	6358	299
622	1053	168	532	399	1471	307	5234	230
623	837	126	454	293	1591	256	3004	201
624	806	133	510	331	1837	379	2676	238
625	877	164	497	392	1531	500	3256	256
626	801	159	592	244	1415	412	4396	264
627	632	108	480	282	1338	496	4123	222
628	502	159	1544	270	1701	194	4091	317
629	526	149	972	285	1984	156	4438	337
630	663	189	826	273	2151	184	4314	289
631	500	177	724	256	1909	192	3497	280
632	493	215	404	188	1969	186	3228	329
633	695	217	537	338	1378	202	3139	306
634	667	152	766	264	1294	271	2996	297
635	478	345	442	387	1059	170	3548	325
636	690	235	395	292	1226	217	3343	293
637	548	123	514	249	1292	128	3980	361
638	622	189	314	257	1517	184	5165	285
639	567	137	543	289	1196	210	4929	286
640	554	271	400	248	1209	114	4621	274
641	407	358	507	249	1366	139	3809	343
642	478	229	496	395	1346	169	3442	307
643	466	287	1235	331	1326	169	3866	313
644	545	163	944	328	1412	170	3443	300
645	481	176	534	259	1531	205	3525	266
646	771	188	540	264	1520	129	3506	268
647	597	198	599	643	1635	159	4719	264
648	678	168	1029	277	3409	155	4617	223
649	661	217	661	331	11991	159	3832	319
650	743	156	536	310	3525	162	4179	250
651	686	208	1046	364	4592	149	4064	254
652	691	189	1103	313	3531	104	4784	260
653	578	190	720	298	1336	120	4450	361
654	568	127	652	388	1300	125	4379	268
655	527	154	652	354	1435	137	4620	220
656	598	161	718	279	1165	141	4580	259
657	556	221	687	270	1225	137	4813	289
658	588	176	584	293	1371	151	4751	272
659	589	158	735	264	1342	178	4576	234
660	561	202	699	332	1660	103	5025	208
661	445	165	1716	290	1725	159	4745	259
662	404	179	1196	315	1690	153	4630	249
663	550	188	1418	294	1551	237	4308	279
664	776	191	1293	267	1736	184	3785	310
665	675	199	1386	395	1783	109	4253	219
666	508	174	1907	316	1701	168	4016	254
667	599	214	2392	266	1807	277	3750	290
668	526	198	1086	406	1697	179	4059	286
669	452	191	932	500	1969	109	3977	360
670	535	176	901	369	1771	137	3759	273
671	554	173	707	361	1576	152	3742	288
672	516	119	721	269	1606	157	4060	275
673	605	159	702	385	1493	204	3997	288
674	546	165	769	258	1166	152	5157	262
675	489	218	542	310	1228	210	3616	330
676	610	159	485	354	1231	146	4115	298
677	593	179	474	266	1248	120	4916	254
678	612	164	525	291	1265	110	6137	272
679	635	144	503	282	1342	280	8152	225
680	612	150	808	356	1178	162	9087	199
681	588	172	773	309	1344	121	3884	296
682	513	144	783	349	1450	145	3875	255
683	726	175	797	316	1426	147	3799	263
684	557	173	749	315	1576	139	4338	282
685	607	213	690	332	1562	175	3398	291
686	470	108	674	392	1553	192	3398	306
687	736	159	865	295	1566	208	3250	311
688	662	158	735	374	1495	165	4067	271
689	550	164	586	305	1462	210	2439	319
690	689	134	417	391	1622	179	2293	267
691	657	142	547	309	1681	180	3331	315
692	648	143	537	372	1511	304	3323	307
693	619	176	541	282	1615	165	3265	358
694	531	201	586	316	1540	151	4181	333
695	470	161	596	283	1587	182	4316	307
696	524	128	808	338	1639	216	4485	289
697	489	159	750	314	1537	170	4484	216
698	521	166	536	291	1532	169	4381	204
699	571	156	688	340	1653	156	4583	198
700	669	204	646	337	1740	203	4429	139
701	627	154	496	329	1642	178	7917	171
702	720	173	559	281	1845	126	6216	194
703	788	136	536	398	1657	196	6091	288
704	607	179	557	310	1636	174	5096	199
705	667	205	427	339	1850	183	6176	237
706	708	171	513	277	1828	151	6356	283
707	517	213	566	368	1998	147	5146	227
708	798	168	662	402	1859	162	5363	201
709	593	214	599	377	1580	559	4543	212
710	644	165	508	327	1521	724	5527	184
711	579	205	328	227	1611	777	5627	329
712	762	165	340	277	1807	437	6395	254
713	567	223	362	264	2250	231	6038	243
714	659	260	470	305	1944	167	6268	287
715	630	174	682	312	1856	243	5679	273
716	571	216	665	295	1704	310	4980	282
717	517	163	612	361	1722	187	4453	288
718	662	188	614	385	1660	223	4955	185
719	609	190	591	316	1840	339	4419	196
720	601	179	745	286	1380	269	4373	164
721	583	165	752	294	1439	388	4675	197
722	703	114	784	358	1448	427	4866	173
723	595	154	653	346	1654	279	4719	197
724	529	129	755	357	1363	321	5079	231
725	615	151	794	350	1527	252	5392	227
726	613	146	670	369	1185	294	4861	260
727	665	262	600	426	1297	272	4692	217
728	797	169	1000	462	1266	248	5031	350
729	539	136	704	337	1751	301	4302	258
730	653	141	594	376	1689	392	4789	299
731	603	161	688	429	1951	271	4633	212
732	607	172	687	312	1851	241	4472	232
733	541	170	531	351	1447	280	5000	217
734	729	173	633	302	1481	318	4266	309
735	853	189	529	395	1591	428	4088	315
736	648	171	478	305	1918	335	4244	311
737	768	179	407	249	2282	191	3958	275
738	556	180	371	344	2403	224	4165	233
739	683	159	681	472	1778	217	4025	342
740	698	185	556	312	2761	176	3742	262
741	693	139	685	248	2096	217	4109	291
742	671	209	557	380	2103	168	3400	268
743	640	195	599	341	1633	127	4116	298
744	694	148	469	308	1300	123	3978	342
745	422	178	502	439	1147	186	3884	253
746	534	238	893	346	1238	168	3855	311
747	469	143	746	349	960	174	4092	292
748	456	182	496	328	1047	99	4453	194
749	503	157	498	398	1253	141	4415	268
750	689	147	460	371	1266	191	4910	337
751	745	160	585	510	1281	240	4840	292
752	571	165	619	405	1509	149	10328	193
753	724	166	469	307	1796	169	10193	216
754	615	181	574	254	1609	189	4400	210
755	658	144	351	306	1646	381	19610	277
756	611	174	488	327	1437	287	8535	348
757	749	146	550	380	1880	360	10640	308
758	683	140	388	274	2899	344	10810	290
759	663	148	413	292	2666	457	7022	237
760	609	112	434	341	2604	426	9224	265
761	674	177	562	253	1936	330	7270	304
762	620	138	463	310	1923	245	7192	251
763	665	186	343	314	1762	392	5201	277
764	523	158	372	351	1567	238	6626	332
765	675	149	452	315	1326	239	6312	330
766	612	142	432	482	1440	276	4511	281
767	684	172	464	398	1334	275	4026	266
768	663	195	466	506	3090	295	3305	254
769	623	135	523	318	3180	301	3877	232
770	502	127	446	302	2228	239	5281	277
771	733	162	588	307	2430	201	4900	300
772	865	147	543	270	1894	217	3815	311
773	792	148	407	321	1788	213	5422	303
774	703	152	389	395	1545	238	4665	280
775	982	144	437	313	1557	180	4918	279
776	796	156	506	359	1575	217	5476	250
777	763	171	541	366	1414	226	5481	204
778	844	156	588	315	1150	157	4752	198
779	707	128	630	406	1337	200	6064	157
780	756	82	499	264	1328	270	6658	212
781	676	253	521	314	1562	284	6839	209
782	742	180	500	359	1517	201	6552	152
783	678	171	462	451	1487	206	6741	208
784	577	122	580	300	1426	178	6308	173
785	589	124	599	354	1493	204	8801	201
786	610	150	467	316	1441	179	6673	152
787	535	133	672	372	1343	242	7823	211
788	396	216	584	280	1177	242	5375	240
789	495	145	549	297	1234	180	5840	229
790	486	200	698	266	1540	273	5582	205
791	461	146	635	296	1199	116	5089	230
792	602	132	502	274	1367	151	6112	214
793	708	130	548	312	1322	225	4379	214
794	542	163	553	466	1702	164	4537	229
795	506	163	464	377	1156	163	6025	225
796	721	132	448	278	1640	193	7132	259
797	730	116	475	343	1649	165	7247	285
798	471	175	504	425	1078	189	6544	310
799	559	154	631	359	1095	243	6479	226
800	472	188	583	392	803	479	6748	229
801	640	138	577	346	1439	447	6012	340
802	526	119	475	314	998	534	5449	316
803	458	150	456	357	982	535	5591	259
804	588	166	658	295	1306	374	12066	269
805	768	185	529	457	1015	411	12450	289
806	630	172	419	242	1099	277	7808	220
807	503	196	439	413	1199	347	5556	202
808	545	248	422	463	1028	289	6884	218
809	539	226	466	316	1276	356	5671	214
810	644	183	445	385	1517	221	5122	156
811	720	173	540	542	1331	422	11512	222
812	447	193	686	334	1535	171	9216	242
813	408	188	443	396	1254	215	7351	258
814	377	132	456	316	1525	209	8099	279
815	497	169	716	377	1512	369	5158	263
816	423	112	484	417	1326	217	13552	306
817	562	112	450	258	1539	212	20041	291
818	653	168	469	293	1377	139	19697	248
819	523	174	529	476	1466	206	14254	236
820	608	115	668	269	1300	321	8368	228
821	533	188	608	268	1215	180	12088	199
822	601	154	530	386	1122	216	12564	186
823	615	280	488	278	1391	218	15790	233
824	554	194	550	344	1843	178	7199	326
825	591	156	524	479	1991	149	9891	305
826	563	175	652	298	1739	262	10922	301
827	651	198	409	312	1280	288	9239	236
828	729	230	461	365	1356	469	13545	337
829	670	201	416	286	1094	200	8069	269
830	518	210	443	267	1198	322	5906	242
831	541	141	385	426	1008	173	5076	292
832	641	168	598	358	974	319	5572	313
833	680	157	565	378	1239	215	5618	325
834	794	151	502	224	1170	217	7403	212
835	799	213	463	319	1265	254	8261	225
836	654	195	850	293	1300	1263	6251	183
837	601	236	557	262	1092	388	5346	266
838	694	232	492	264	1248	554	4813	235
839	647	174	466	344	1106	289	5106	209
840	826	194	399	256	1221	239	5110	191
841	573	210	343	229	1173	232	4838	203
842	593	240	454	274	1360	166	11014	228
843	667	190	579	393	1382	191	8948	120
844	583	177	517	233	1327	184	8590	156
845	792	150	562	262	1142	202	7686	146
846	698	214	521	442	1207	272	6247	170
847	564	170	610	376	1311	212	6811	243
848	548	171	478	311	1199	298	8783	241
849	393	167	502	352	1332	443	8450	202
850	643	166	687	402	1194	992	7927	279
851	483	149	607	337	1056	184	7997	198
852	557	151	578	286	1328	168	8256	174
853	707	239	670	495	1017	328	9337	202
854	676	117	629	443	968	206	9824	175
855	697	175	495	326	975	390	5282	234
856	589	189	576	312	1344	329	4635	176
857	576	164	567	345	1041	353	4991	172
858	796	146	550	356	1442	260	5439	208
859	815	173	514	282	1315	294	5151	210
860	695	143	458	329	1659	195	5380	187
861	635	129	555	395	2087	225	3971	222
862	802	125	622	298	2309	388	4007	207
863	830	149	524	319	1647	447	3788	164
864	937	185	522	355	1432	448	3830	216
865	957	133	441	427	1037	324	3963	236
866	893	115	499	308	1492	454	3987	240
867	842	117	638	397	1578	516	4326	210
868	774	174	561	408	1291	311	4640	169
869	829	134	606	397	1337	287	4312	223
870	628	164	558	414	1392	449	5338	194
871	572	151	728	340	1507	384	6302	227
872	425	172	851	384	1538	363	4793	215
873	613	158	589	425	1414	256	5087	272
874	643	196	684	470	1690	253	4398	254
875	379	165	597	390	1835	256	4726	244
876	661	144	744	398	1557	174	4574	256
877	849	156	576	251	1128	226	4655	330
878	585	159	733	314	911	225	3955	296
879	472	177	533	314	961	158	4343	346
880	747	238	589	368	2527	246	3964	309
881	526	244	445	331	5720	94	4566	243
882	597	251	537	279	4158	169	6265	298
883	606	222	423	259	2692	467	6031	298
884	553	164	408	255	1359	235	6416	226
885	677	190	531	256	1550	292	6432	277
886	633	154	402	230	1288	224	6386	264
887	510	125	428	251	964	161	6121	313
888	700	99	371	194	1481	229	5412	292
889	513	134	349	291	1516	202	6234	269
890	577	170	394	308	1027	228	7092	281
891	610	183	479	367	1370	178	6864	257
892	623	243	550	313	2006	158	7216	249
893	573	238	580	402	1910	251	5735	289
894	716	210	599	239	1813	170	3589	164
895	745	179	621	294	1815	208	4225	180
896	729	180	732	494	1403	214	4587	209
897	629	192	727	233	1372	196	4416	187
898	635	182	834	296	1166	174	5465	164
899	583	118	609	306	1195	214	3976	178
900	946	142	677	419	1753	232	3597	214
901	785	135	604	429	1399	267	4324	236
902	518	159	627	337	1219	179	2748	192
903	746	165	587	408	1215	194	3304	247
904	395	218	555	422	1119	210	3206	223
905	657	193	528	389	1212	262	3532	254
906	559	200	649	320	1226	179	4169	280
907	532	209	689	254	1141	268	3740	230
908	543	189	642	337	1252	228	3531	225
909	561	163	475	229	887	212	3144	237
910	504	165	500	306	1156	286	6396	261
911	572	247	651	281	1351	215	4311	275
912	455	208	506	321	1602	212	3747	300
913	509	202	524	296	1674	176	4201	151
914	672	181	346	267	1075	162	4144	196
915	492	153	595	394	2394	164	4852	144
916	693	185	326	367	1821	146	5811	200
917	624	144	510	332	1993	158	6820	225
918	624	152	457	385	2040	157	6457	193
919	753	212	619	433	1582	156	5620	207
920	633	209	653	408	1716	170	5166	197
921	568	151	679	408	1833	110	5142	235
922	744	155	599	303	1921	185	6743	231
923	622	114	387	374	1872	208	13739	242
924	631	170	600	380	1973	216	13381	273
925	893	172	589	348	1550	169	10321	240
926	632	125	469	335	1201	169	6391	282
927	733	162	542	380	1276	163	4345	199
928	492	157	565	267	1364	296	4885	255
929	655	113	669	305	1422	208	4261	270
930	595	191	572	249	1259	274	4346	173
931	632	138	586	327	1430	350	8371	225
932	658	179	564	380	1309	398	6985	205
933	469	142	564	296	1578	245	5963	327
934	563	126	461	341	1647	274	4907	227
935	601	186	533	441	1655	220	6055	223
936	510	125	529	291	1488	228	4170	272
937	600	177	541	280	1208	130	5241	318
938	655	140	458	309	1156	239	4171	300
939	767	159	515	412	1096	279	4900	314
940	570	203	512	389	1091	191	4544	328
941	611	202	562	367	919	224	4821	323
942	539	133	389	304	1157	308	4645	270
943	570	186	351	378	1179	211	3622	283
944	668	194	509	332	1186	524	3374	244
945	578	225	459	411	1371	254	3933	234
946	669	204	423	249	1098	267	4533	196
947	551	233	477	296	1212	239	3979	281
948	559	142	541	318	1389	281	3582	178
949	559	171	491	282	1347	270	3273	192
950	692	159	452	220	1436	166	3080	259
951	771	164	526	250	1331	235	3082	174
952	664	180	641	275	1174	206	3293	223
953	520	155	570	325	1695	244	3203	243
954	476	132	538	267	1165	173	3355	163
955	473	245	527	280	1965	195	3261	190
956	656	195	561	167	1564	193	3013	247
957	467	187	642	313	3605	115	3253	194
958	422	139	596	305	2277	135	2951	217
959	496	112	620	371	1991	202	3578	185
960	507	124	572	419	2557	267	3558	170
961	675	151	583	381	2748	149	3008	200
962	553	136	556	362	2743	348	3369	219
963	552	137	506	718	1827	180	3497	219
964	619	142	523	308	1221	196	4569	235
965	537	154	540	431	1241	170	4118	279
966	660	174	527	264	1218	149	4554	231
967	646	132	426	210	1401	184	4095	188
968	665	187	445	365	1417	157	3857	310
969	608	178	483	498	2243	125	4149	297
970	598	173	613	263	2003	167	4104	242
971	429	182	789	343	1235	156	3797	281
972	577	154	808	350	933	94	3782	252
973	896	160	574	386	1096	225	3813	194
974	546	187	560	315	1056	158	3453	191
975	904	157	672	313	1078	173	3798	242
976	748	229	543	205	1450	208	4238	178
977	638	167	593	251	1547	202	4582	172
978	649	162	618	347	1621	241	4254	267
979	780	162	644	253	1338	191	5838	286
980	814	133	509	288	1393	147	7608	271
981	812	179	559	361	1594	233	8284	315
982	637	117	495	420	1572	131	4489	276
983	623	152	419	380	1671	189	4486	242
984	509	203	556	330	1447	168	4919	256
985	648	227	574	281	1372	165	4459	234
986	625	205	644	323	1641	232	4111	242
987	691	167	506	314	1299	151	4505	322
988	788	124	700	322	1330	199	5916	307
989	646	150	451	337	1516	171	5232	342
990	643	196	623	236	1499	209	5231	294
991	604	133	342	443	1736	230	5764	285
992	712	195	485	294	1705	264	6812	273
993	840	293	364	267	1502	238	7102	247
994	622	211	586	323	1527	177	6395	230
995	571	230	549	329	1546	273	5988	197
996	680	135	470	301	1704	183	5942	216
997	693	225	496	298	1398	173	5211	223
998	832	137	443	339	1350	174	5271	265
999	636	140	432	377	1236	152	4696	279
1000	671	167	519	235	1423	231	4622	242
1001	535	177	644	270	1704	194	4318	282
1002	583	160	721	257	1652	168	3855	301
1003	660	129	636	335	1802	177	3607	243
1004	622	190	631	483	1543	170	3524	253
1005	636	166	512	465	1553	263	4126	252
1006	555	171	486	364	1541	279	4350	298
1007	750	160	653	483	1371	177	3538	253
1008	546	122	535	419	1232	194	5108	201
1009	663	192	556	383	1502	162	6330	213
1010	634	127	477	426	1439	185	9341	205
1011	764	142	637	333	1592	187	5850	227
1012	609	152	590	421	1728	223	5921	211
1013	754	167	544	529	1441	231	5934	236
1014	542	218	480	415	1438	184	5979	272
1015	608	268	674	380	1503	191	5885	237
1016	602	141	583	438	1633	125	7545	273
1017	550	204	574	494	1513	222	8235	316
1018	570	137	514	427	1687	101	7738	295
1019	667	162	553	418	1567	234	6020	307
1020	503	147	741	366	1457	253	4492	269
1021	594	173	408	303	1277	247	8148	301
1022	556	139	431	291	1145	247	5343	269
1023	702	163	434	259	1310	172	6477	219
1024	796	192	577	378	1397	286	4662	247
1025	871	184	449	325	1364	207	4822	263
1026	682	158	593	385	1296	247	6312	283
1027	808	158	557	573	1368	174	8396	279
1028	988	197	590	392	1421	203	4885	308
1029	920	171	684	393	1557	154	4564	239
1030	945	235	543	268	1673	148	4257	261
1031	1008	179	553	308	1828	111	4214	273
1032	965	207	492	283	1425	148	4860	292
1033	966	162	563	324	1219	189	4156	242
1034	964	157	556	363	1367	201	3983	288
1035	871	231	466	384	1270	225	4907	287
1036	716	192	376	311	1426	221	3767	290
1037	712	145	407	433	1321	154	3499	346
1038	591	174	328	348	1288	141	3137	300
1039	607	159	499	416	1420	174	3486	240
1040	467	192	463	324	1544	283	4399	251
1041	683	196	421	334	1784	203	4162	287
1042	582	221	540	409	1503	206	4520	310
1043	733	162	545	366	1607	201	4454	229
1044	662	176	526	335	1670	180	4560	245
1045	559	196	436	308	1458	247	4331	194
1046	636	234	372	362	1365	215	3931	230
1047	658	197	580	406	1405	186	3690	175
1048	711	294	535	238	1389	137	3318	231
1049	623	259	366	445	1282	229	3905	249
1050	710	203	493	473	1484	212	3649	223
1051	696	165	594	341	1420	137	3706	163
1052	590	201	550	324	1575	299	3265	262
1053	588	165	527	301	1458	162	3471	295
1054	654	197	725	362	1423	183	3800	258
1055	544	182	499	305	1255	183	3996	273
1056	681	204	612	432	1207	178	3775	276
1057	697	203	631	407	1144	190	4423	238
1058	754	163	535	301	1249	136	4737	303
1059	629	153	519	370	1162	357	4626	207
1060	734	172	536	313	1230	221	4752	211
1061	619	194	481	295	1266	199	5184	189
1062	702	181	456	411	1251	155	6234	238
1063	512	144	460	315	1331	187	5611	317
1064	634	168	583	433	1153	170	7481	229
1065	636	175	420	289	1367	317	9278	189
1066	648	143	506	366	1555	243	9396	261
1067	376	187	532	424	1434	130	8443	193
1068	505	186	367	293	1613	130	9791	224
1069	579	204	366	286	1606	142	10724	218
1070	595	131	513	347	1509	228	9992	219
1071	665	122	462	375	1312	250	9573	273
1072	674	125	436	297	1574	239	11650	277
1073	728	198	511	382	1617	267	12156	237
1074	490	183	487	385	1498	158	16267	271
1075	575	173	385	276	1654	115	16168	298
1076	519	167	575	291	1200	246	13556	239
1077	648	164	594	285	2023	184	11427	262
1078	641	163	421	382	1869	95	5876	327
1079	791	187	661	389	1997	138	7052	264
1080	576	194	564	207	1666	141	11241	279
1081	565	169	533	305	1238	219	11752	266
1082	533	208	441	319	1155	193	11244	358
1083	618	204	536	421	1323	160	7375	253
1084	654	168	395	301	1222	192	7516	296
1085	530	205	636	344	1125	238	5421	285
1086	634	196	529	314	1796	295	4972	257
1087	586	160	543	304	1574	176	4966	312
1088	719	181	468	388	1640	245	5977	236
1089	535	154	898	261	1357	256	7054	292
1090	561	227	681	360	1527	136	5477	258
1091	536	173	474	311	1367	178	5902	222
1092	597	169	398	245	1421	187	4368	240
1093	603	169	582	618	1354	157	4567	177
1094	574	170	480	378	1372	86	5216	189
1095	500	159	556	345	1502	113	6972	203
1096	561	182	778	366	1497	122	5337	178
1097	616	155	559	343	1392	218	4368	160
1098	689	156	913	363	1094	233	9811	215
1099	649	197	844	323	1271	150	8183	310
1100	591	176	765	310	888	184	5566	353
1101	462	157	621	248	947	162	6366	327
1102	653	153	648	295	892	113	8475	354
1103	676	142	597	239	1435	162	8453	334
1104	618	127	419	386	1890	154	9668	302
1105	604	150	478	334	1501	201	8330	279
1106	615	204	572	316	1332	262	7290	291
1107	757	159	534	376	1397	190	4558	297
1108	766	146	495	208	1349	182	4515	229
1109	726	246	362	386	1535	232	4975	334
1110	675	131	523	164	1373	164	5070	300
1111	492	234	447	272	1249	222	4532	265
1112	466	178	447	356	1308	158	4127	335
1113	494	105	425	412	1215	218	3814	294
1114	556	109	398	352	1521	199	3686	246
1115	497	141	470	321	1282	241	4494	288
1116	418	167	434	387	1386	183	4538	282
1117	508	163	524	510	1211	166	4440	210
1118	530	176	490	345	1385	166	3961	264
1119	569	230	407	327	1429	108	3954	268
1120	554	148	492	448	1363	183	4168	228
1121	609	167	535	315	1327	215	3652	276
1122	555	112	397	364	1447	264	4439	298
1123	859	179	495	333	1320	201	4089	310
1124	795	209	549	424	1244	235	4862	251
1125	598	181	573	289	1046	182	4627	213
1126	476	151	483	374	1229	282	5750	214
1127	439	187	449	199	1415	158	5373	239
1128	559	87	516	391	1472	147	4651	192
1129	467	130	673	308	1561	165	4887	203
1130	508	196	412	297	1758	130	4993	271
1131	624	197	460	362	1634	182	4893	207
1132	543	185	587	267	1955	184	5724	230
1133	619	181	407	324	1419	204	5336	220
1134	601	246	398	302	1877	155	4990	326
1135	611	183	548	305	2132	154	4711	250
1136	753	197	530	267	2077	193	4991	273
1137	669	182	415	243	2013	139	4791	286
1138	594	133	450	376	2017	130	4500	259
1139	599	189	537	329	1727	140	4837	271
1140	691	168	467	231	1664	176	5378	231
1141	575	174	404	216	1471	167	5711	236
1142	655	190	433	279	1478	187	5397	278
1143	535	175	479	323	1544	145	5101	196
1144	529	118	520	226	1581	146	5257	199
1145	633	209	407	354	2556	182	4896	241
1146	482	145	443	265	1833	241	5216	184
1147	443	153	459	349	2533	169	6078	193
1148	450	150	603	235	3910	174	5587	244
1149	535	160	480	394	3399	205	7933	241
1150	521	170	485	238	3302	208	6463	215
1151	822	180	503	291	1315	337	9200	177
1152	626	131	671	271	2110	201	6523	158
1153	711	148	533	275	2430	707	8398	216
1154	766	162	569	379	2511	385	7575	210
1155	1025	163	567	283	1906	177	8146	185
1156	1093	92	511	242	2021	164	8541	204
1157	946	134	592	282	1707	211	7431	233
1158	654	185	625	295	1648	258	8041	173
1159	635	160	602	407	1238	180	7735	232
1160	517	139	472	388	1174	200	9357	246
1161	634	161	479	369	1015	191	9249	221
1162	646	186	547	389	1001	210	8755	251
1163	489	129	625	326	1110	149	7307	305
1164	622	124	623	341	1015	159	5900	308
1165	421	131	639	292	1159	160	5512	285
1166	649	153	699	282	1100	137	5090	233
1167	589	199	621	217	1203	160	5441	304
1168	577	157	600	292	1205	208	4264	255
1169	684	82	684	309	1386	168	5450	289
1170	581	179	711	522	2147	205	5402	253
1171	414	146	635	332	2023	174	5467	254
1172	711	216	492	330	1972	174	4789	262
1173	587	132	567	333	1849	184	4509	216
1174	527	122	742	382	2743	209	4279	207
1175	508	129	496	336	2581	145	4467	303
1176	493	121	518	422	1836	189	3784	281
1177	558	95	540	434	1945	116	4737	243
1178	455	165	643	396	1619	232	3940	258
1179	566	162	734	241	1221	207	5443	271
1180	515	179	625	233	1291	176	8478	214
1181	566	197	622	300	1630	188	8550	268
1182	583	137	424	383	1707	145	13997	156
1183	455	176	536	280	1493	154	8901	175
1184	549	154	648	299	1518	212	5875	250
1185	519	170	551	409	1537	316	7789	148
1186	499	171	486	453	1270	425	11266	167
1187	723	142	525	306	1638	249	8473	166
1188	475	158	576	335	1738	267	6314	286
1189	754	140	699	337	1757	249	5458	256
1190	641	167	563	321	1777	224	11163	327
1191	759	124	515	323	2178	241	4715	341
1192	723	144	568	458	1897	193	4719	314
1193	558	125	615	352	1683	254	5262	319
1194	591	250	725	329	1519	293	4977	242
1195	555	175	527	292	3272	187	5955	230
1196	525	189	644	389	1809	231	6198	207
1197	696	171	561	325	1466	239	6054	306
1198	855	100	786	272	1829	193	5460	337
1199	692	145	610	379	2224	258	4143	274
1200	560	137	512	380	2091	155	3709	248
1201	574	184	610	274	2291	215	4056	250
1202	702	143	544	393	2790	187	3471	248
1203	561	139	616	328	2522	258	11173	271
1204	553	144	676	219	1670	172	6893	265
1205	606	207	661	279	1485	156	7853	264
1206	589	177	502	366	1822	166	6906	235
1207	574	188	642	290	1097	197	7379	258
1208	624	183	720	439	1337	196	6151	299
1209	504	160	530	328	1337	136	7131	162
1210	646	158	521	362	2003	176	7535	204
1211	572	126	675	401	1260	179	6914	215
1212	601	217	626	243	1186	139	4841	243
1213	577	134	531	360	1126	196	4876	185
1214	458	136	585	307	1184	234	5373	233
1215	432	155	562	248	1279	159	5140	251
1216	595	153	530	375	1163	177	4572	232
1217	455	163	672	506	1469	216	3945	271
1218	460	172	645	351	1502	285	4058	272
1219	564	139	586	405	1668	228	4174	300
1220	649	132	519	378	1683	191	4648	306
1221	511	115	787	366	1919	199	4130	256
1222	521	157	666	349	1748	231	4596	268
1223	545	236	501	356	1594	193	4179	254
1224	445	118	564	258	2087	192	4288	261
1225	557	208	630	366	1605	279	3747	313
1226	578	240	565	290	1672	209	4528	302
1227	611	181	702	377	1412	147	4313	287
1228	612	200	688	450	1154	275	4578	332
1229	543	142	496	365	879	263	4487	323
1230	658	150	527	440	1077	194	3816	255
1231	442	116	475	386	879	266	3580	236
1232	595	167	539	360	1209	260	3890	351
1233	722	146	568	304	1267	243	4637	239
1234	566	185	440	412	1325	263	4316	321
1235	412	142	625	336	1126	297	4964	312
1236	430	160	521	322	2380	253	3848	369
1237	625	136	619	416	2052	291	6471	333
1238	656	129	566	298	1457	296	7323	378
1239	583	119	561	272	2441	216	7277	342
1240	640	185	545	255	1187	255	6993	348
1241	859	136	615	364	1676	225	5483	275
1242	1144	153	623	301	1890	202	6609	207
1243	716	121	518	237	2049	198	6673	177
1244	753	157	458	331	2413	158	5387	148
1245	466	179	554	349	2200	173	5402	225
1246	625	159	619	239	2462	232	6217	162
1247	754	142	621	338	2733	218	6176	238
1248	742	144	501	406	2223	195	6790	236
1249	703	120	437	414	2121	227	6546	296
1250	764	112	422	237	2242	176	7354	245
1251	634	116	591	291	1695	200	6511	196
1252	530	154	465	299	1375	194	5746	199
1253	590	138	569	239	1282	247	6483	184
1254	529	144	590	338	1253	281	6293	187
1255	584	139	675	363	1349	189	5432	189
1256	747	143	711	443	1220	214	6073	180
1257	753	142	718	322	1147	176	7204	220
1258	580	191	599	247	1218	206	7644	270
1259	664	146	511	357	1165	255	5869	194
1260	586	97	472	215	1204	224	5742	221
1261	752	151	572	361	1324	129	5140	219
1262	524	140	610	302	1240	219	5636	217
1263	566	189	563	308	1378	166	6341	228
1264	472	180	583	337	1600	164	9750	215
1265	395	190	502	292	1516	222	15346	186
1266	495	145	535	385	1729	203	9675	158
1267	508	153	517	203	1488	121	7370	226
1268	592	117	504	275	1434	179	11521	331
1269	636	108	481	275	1895	228	14340	247
1270	587	138	636	305	1728	171	13173	266
1271	539	172	647	376	2931	186	7555	242
1272	650	169	398	326	2288	129	8884	215
1273	517	197	441	403	1413	196	7557	218
1274	526	139	485	351	1324	129	6528	202
1275	528	98	618	336	1796	195	5187	250
1276	570	164	547	492	1804	175	6638	279
1277	563	131	692	362	1645	269	8738	304
1278	481	165	568	444	1510	306	7821	284
1279	557	152	513	270	1472	326	6251	339
1280	627	157	412	361	1532	239	4670	294
1281	605	148	374	189	1710	519	4757	258
1282	657	132	510	446	2238	296	5155	293
1283	676	125	621	341	2749	394	5028	290
1284	624	95	491	341	2508	223	4882	362
1285	721	110	447	370	2118	260	4848	268
1286	539	187	579	388	1901	312	5115	304
1287	638	130	657	385	1818	303	5020	185
1288	700	128	569	281	1481	251	4812	222
1289	639	140	543	203	1481	236	4905	303
1290	727	157	592	269	1472	178	5350	334
1291	576	233	665	214	1583	230	6635	282
1292	490	117	463	224	1661	161	6849	250
1293	560	137	367	270	1728	202	6856	232
1294	510	121	489	233	1383	206	6751	223
1295	577	129	424	338	1838	178	6646	217
1296	502	141	401	310	1671	204	6266	269
1297	637	139	323	321	1026	189	6481	204
1298	612	164	614	317	1162	559	5273	177
1299	723	116	553	325	1041	1230	6984	177
1300	578	154	659	338	1072	657	6413	231
1301	558	151	403	228	1103	241	15807	184
1302	595	188	378	416	1417	311	13300	293
1303	458	191	447	352	1561	378	11224	275
1304	525	188	365	250	1412	562	9524	272
1305	614	124	434	278	1104	455	8150	293
1306	536	172	417	260	1165	348	6656	330
1307	509	133	410	264	1218	283	10826	190
1308	364	142	602	250	1435	365	12513	268
1309	497	150	462	243	1145	226	6534	278
1310	397	194	412	369	1384	283	6521	281
1311	467	211	455	304	1329	211	6456	249
1312	614	181	452	319	1332	198	4587	258
1313	591	144	467	351	1713	245	4032	283
1314	532	197	551	239	1719	366	4631	314
1315	574	149	484	349	1509	188	5645	255
1316	808	97	532	434	1524	279	5957	220
1317	809	113	502	278	1503	210	5572	247
1318	616	158	600	347	1005	201	6201	196
1319	2296	148	465	368	1344	344	5999	185
1320	799	167	522	281	1412	361	4462	209
1321	483	132	462	331	1657	509	5078	263
1322	1139	93	432	280	1958	267	5939	255
1323	931	167	425	296	2090	357	4859	249
1324	981	223	419	295	1864	290	3724	198
1325	920	146	382	353	2091	237	4807	205
1326	836	148	577	193	2197	189	5022	139
1327	1036	157	663	232	1582	194	5067	170
1328	1271	139	575	293	2203	378	5292	201
1329	924	224	629	288	2070	322	3937	184
1330	574	124	696	332	1874	255	4321	217
1331	903	164	529	374	1620	249	3288	268
1332	805	235	471	311	1627	284	2967	284
1333	646	170	502	363	1792	257	3645	236
1334	692	218	344	284	1560	329	3138	175
1335	826	184	349	233	1943	331	3591	167
1336	857	118	402	320	1898	360	3500	186
1337	639	165	464	338	2134	353	3601	182
1338	784	153	356	292	1956	194	3735	209
1339	780	155	491	183	1932	248	4081	187
1340	837	134	463	316	1810	203	4139	223
1341	724	158	421	316	1836	152	5159	283
1342	807	162	503	389	1650	168	5103	278
1343	758	173	299	513	1254	189	6529	326
1344	753	204	283	345	1408	199	6688	270
1345	791	136	431	217	1524	240	5594	219
1346	796	137	467	272	1154	232	4175	216
1347	898	126	456	305	1153	187	5327	219
1348	677	212	515	256	1322	240	5563	191
1349	688	206	528	325	1565	235	4496	204
1350	833	150	482	303	1530	214	4663	199
1351	493	156	449	348	1730	288	5270	398
1352	647	211	406	337	1369	214	7446	234
1353	1032	147	571	276	1794	285	6671	263
1354	718	147	516	318	1393	204	5338	251
1355	775	120	569	360	1334	172	6495	222
1356	736	200	501	263	1328	236	7214	226
1357	880	199	537	286	1563	175	7351	230
1358	625	166	458	369	1451	211	6354	207
1359	852	191	511	219	1398	142	8507	286
1360	827	188	499	302	1321	161	7705	301
1361	735	125	489	309	1456	212	5058	268
1362	591	124	513	278	1332	198	6251	321
1363	647	175	410	486	1272	147	5475	300
1364	597	182	469	347	1627	140	4642	298
1365	661	198	485	322	1659	131	5564	343
1366	635	125	424	299	1592	157	6511	266
1367	728	207	556	323	1606	159	6778	306
1368	548	178	461	293	1450	176	4773	246
1369	677	153	504	292	1395	153	6357	282
1370	572	157	578	273	1484	162	5731	323
1371	574	148	522	254	1416	138	4534	239
1372	771	148	518	373	1643	205	4184	273
1373	585	141	494	244	1905	193	4186	217
1374	760	166	472	414	1598	281	4259	240
1375	605	186	646	328	1739	174	4271	200
1376	522	207	546	354	1520	116	4341	211
1377	622	111	533	371	1564	209	3991	213
1378	538	156	536	259	1567	126	4011	193
1379	584	168	540	264	1400	187	4034	227
1380	625	195	442	172	1236	189	4291	212
1381	835	102	603	220	1208	195	4048	208
1382	650	143	452	219	1188	131	4019	245
1383	764	159	572	247	1475	199	4986	215
1384	573	128	494	263	1424	116	4887	207
1385	962	170	480	322	1288	155	3894	226
1386	533	120	601	269	1416	210	4314	188
1387	446	147	698	347	1220	180	3410	230
1388	581	157	552	234	1103	199	4402	299
1389	734	145	557	282	1109	195	14497	247
1390	556	162	606	288	1300	193	8565	252
1391	397	145	550	347	1568	238	9883	163
1392	447	172	625	510	1296	294	7089	211
1393	485	160	522	268	1180	150	4934	173
1394	427	166	573	335	1416	186	4158	187
1395	437	144	694	316	1311	182	4711	263
1396	446	136	508	405	1273	181	4280	271
1397	620	142	558	375	1251	160	3091	300
1398	680	219	507	872	1413	192	3168	309
1399	557	141	557	415	1595	245	3988	327
1400	574	124	493	368	1471	205	3650	285
1401	627	108	500	441	1524	199	3680	270
1402	549	124	445	401	1657	175	4136	310
1403	638	122	583	530	2288	203	3716	221
1404	532	196	698	485	1662	194	3716	257
1405	592	192	558	803	1775	156	3854	297
1406	1037	173	497	760	2151	190	4453	255
1407	1145	214	575	477	1937	134	4365	270
1408	710	119	567	642	2031	167	3948	265
1409	890	170	493	689	1641	133	3697	208
1410	985	162	708	627	1019	155	3661	253
1411	751	142	512	386	1384	155	3503	223
1412	1058	119	535	547	1239	292	3141	258
1413	770	128	466	421	1481	192	3308	218
1414	963	113	565	420	1469	186	2865	196
1415	859	149	486	275	1420	175	3320	273
1416	827	121	573	263	1329	234	3541	286
1417	673	110	508	254	1493	257	3820	261
1418	391	128	572	278	3740	162	3432	253
1419	690	158	614	371	11223	172	3913	299
1420	519	112	518	362	4407	190	4452	284
1421	622	141	644	326	3404	202	4660	349
1422	415	180	544	300	3702	142	4653	180
1423	581	115	578	343	4002	227	4491	337
1424	595	186	489	324	3240	184	5123	266
1425	640	171	642	325	1729	187	4839	205
1426	610	122	662	309	1754	160	5051	279
1427	717	179	673	325	2481	151	5318	324
1428	673	197	544	381	3515	156	4773	350
1429	523	167	501	268	3760	161	5220	305
1430	422	163	604	302	2970	225	4737	321
1431	646	166	620	446	2956	148	4972	296
1432	828	163	616	410	3028	197	4757	289
1433	446	201	528	340	2825	144	5158	303
1434	578	126	624	237	2639	188	4772	293
1435	568	159	540	333	2746	143	6606	323
1436	625	158	475	288	3377	136	6298	291
1437	539	182	623	279	2605	153	6839	341
1438	663	178	626	258	2136	223	7011	321
1439	735	149	445	311	2253	200	5020	292
1440	749	163	592	347	1857	154	4684	242
1441	738	176	601	369	2061	123	5582	256
1442	1160	125	629	458	2526	198	4016	192
1443	696	189	520	317	2161	185	3361	190
1444	718	167	641	381	1952	122	4576	266
1445	696	154	508	327	1655	207	4259	206
1446	542	153	492	403	1720	188	4545	191
1447	555	161	478	433	1730	137	4222	240
1448	808	131	727	413	1266	281	3332	222
1449	636	122	523	368	1475	363	4266	247
1450	616	127	609	396	1760	173	5110	214
1451	754	140	549	362	1790	185	4721	201
1452	690	231	548	369	1497	198	4421	221
1453	760	206	606	339	1637	170	4829	203
1454	618	124	558	312	1440	271	4887	201
1455	698	164	524	332	1241	219	5273	212
1456	616	146	429	336	1088	166	5149	241
1457	629	133	582	223	1416	186	6498	134
1458	580	191	500	458	1499	135	5585	148
1459	689	136	437	617	1197	172	5383	195
1460	697	158	338	634	1194	195	5599	182
1461	366	148	413	539	1334	150	5839	240
1462	595	142	416	508	2173	203	5708	211
1463	718	154	440	397	1652	260	7439	232
1464	658	206	405	390	1333	181	7756	184
1465	682	191	387	356	1129	197	7486	259
1466	588	199	758	314	1453	198	7363	250
1467	657	147	504	349	1426	201	7892	302
1468	685	117	485	490	1597	182	6684	264
1469	622	180	524	497	1409	163	6808	349
1470	548	133	678	431	1653	152	7639	331
1471	601	115	598	529	1642	168	7750	286
1472	631	159	624	493	1900	271	6279	326
1473	482	169	491	436	1635	149	4154	227
1474	514	201	499	413	1597	150	4324	307
1475	596	114	483	323	1179	154	4768	331
1476	699	178	573	460	1910	234	4560	269
1477	605	148	526	322	1216	210	4726	218
1478	614	133	568	282	1754	302	4286	233
1479	652	156	594	286	1741	300	4143	268
1480	811	124	618	390	1951	387	5196	267
1481	662	146	615	381	1662	347	4718	289
1482	701	175	523	435	1549	314	3647	271
1483	662	155	649	348	1672	207	3733	276
1484	516	204	493	337	1658	159	4321	230
1485	709	141	617	314	1816	152	4462	207
1486	606	133	558	331	1617	176	4384	273
1487	660	107	552	266	1603	177	4271	245
1488	682	174	562	242	1628	239	3851	229
1489	667	155	469	383	1719	201	5671	332
1490	641	148	478	449	1681	261	5046	335
1491	588	146	523	317	1713	215	5018	275
1492	762	127	299	376	1136	151	4684	265
1493	637	169	419	273	1271	173	4389	276
1494	827	174	402	339	1183	118	4913	280
1495	683	92	595	275	1475	133	4658	294
1496	906	127	597	443	1697	227	5045	284
1497	726	108	601	260	292	155	4849	272
1498	757	182	505	276	230	142	5127	291
1499	748	131	660	256	243	114	4881	232
1500	535	250	628	0	268	212	4624	226

## Sheet: Lenght distance
(m)	Reference	NC 4L	NC 15L	NC 15L+NRM 15L	HFNC 50L	NRM 15L	FLUSH RATE NRM	SIMPLE MASK 6L
1	0.3852	1.54545	1.19333	0.973684	1.35412	0.833333	1.16667	1.21333
2	0.4117	0.84	1.2375	1.06	1.36824	0.794271	1.3125	1.0125
3	0.417	0.807407	1.2	1.095	1.43205	0.784314	1.33125	1.00588
4	0.417833	0.986957	1.08	0.994737	1.30471	0.76087	1.2	1.02353
5	0.443033	0.821429	1.08667	0.97619	1.33563	0.754717	1.13171	0.947059
6	0.437133	1.15833	1.24286	1.04	1.30855	0.768987	1.26857	1.1375
7	0.445067	1.16	1.12778	0.995455	1.28571	0.746154	1.4	1.22941
8	0.401033	1.23077	1.17857	0.984211	1.31917	0.789617	1.19412	1.16875
9	0.449867	1.14615	1.22667	1.01579	1.40788	0.860606	1.32353	1.14706
10	0.460333	1.15714	1.04118	1.04118	1.28458	0.884	1.26471	0.93125
11	0.545967	1.18182	1.18667	1	1.4008	0.834286	1.10588	1.0875
12	0.467833	1.26897	1.20714	1.03158	1.18399	0.855346	1.28649	1.025
13	0.533133	1.25385	0.972222	0.945	1.45637	0.855263	1.24118	1.17333
14	0.495433	1.26667	1.06	1.12105	1.25817	0.86911	1.28947	1.05625
15	0.5234	1.41667	1.28571	1	1.28718	0.834101	1.27778	1.05556
16	0.5589	1.29167	1.08667	1.07647	1.33738	0.766667	1.06316	1.14
17	0.584267	1.14211	1.10526	1.075	1.26222	0.843256	1.25806	1.025
18	0.598233	1.22	0.746667	1.025	1.23077	0.814286	1.26471	1.04
19	0.594367	1.424	0.926667	0.963158	1.4565	0.793237	1.06667	1.0875
20	0.5469	1.49286	1.11875	1.055	1.45343	0.762295	1.1625	1.05625
21	0.589467	1.15385	1.06875	1.08333	1.29021	0.855556	1.29412	0.99375
22	0.494167	1.16364	1.10588	1.01176	1.32154	0.790643	1.21765	1.09375
23	0.520167	1.25455	0.99375	1.08125	1.3254	0.882759	1.18182	1.00588
24	0.5371	1.24545	1.18667	0.963158	1.44597	0.821429	1.225	1.01667
25	0.567833	1.15	1.225	0.972222	1.21728	0.876289	1.21212	1.12941
26	0.574467	1.1913	1.09286	1.06	1.27775	0.826667	1.17143	1.22353
27	0.5444	1.22963	1.13125	1.05294	1.35136	0.824457	1.30286	0.95
28	0.5881	1.25217	1.19	1.01053	1.28157	0.765591	1.1825	1.1
29	0.620967	1.36364	1.13158	1.02941	1.38433	0.865	1.32432	1.06667
30	0.665367	1.21429	1.21429	1.03158	1.25107	0.8225	1.225	1.25625
31	0.687067	1.20909	1.31875	1.01875	1.38674	0.810606	1.16842	0.953333
32	0.622867	1.17037	1.16875	1.0375	1.25057	0.745098	1.25714	1.2625
33	0.595167	1.26957	1.2125	1.01765	1.17908	0.856164	1.31429	1.2125
34	0.5575	1.28	1.34706	1.03158	1.12014	0.79085	1.32121	1.1625
35	0.587033	1.15882	1.18	1.0125	1.2122	0.70202	1.23636	0.942105
36	0.5981	1.15152	1.02	1.07619	1.11767	0.837079	1.30541	1.06
37	0.623033	1.20221	1.30625	1.02778	1.27025	0.837143	1.46667	1.37647
38	0.6331	1.18857	1.20714	0.98125	1.31562	0.8	1.46061	1.2625
39	0.6275	1.125	1.06111	1.06	1.37122	0.779487	1.3	1.16667
40	0.623433	1.18857	1.16875	1.07647	1.29524	0.747368	1.3	1.13333
41	0.5375	1.14054	1.24	0.994737	1.19286	0.792208	1.38125	1.17333
42	0.5908	1.12258	1.2	1.01053	1.33088	0.839394	1.15405	1.00625
43	0.625333	1.21111	1.18571	1.10588	1.4446	0.821656	1.20571	1.18333
44	0.609433	1.325	1.16667	1.015	1.45669	0.79321	1.32647	0.96875
45	0.6131	1.31579	1.25789	1.07059	1.42718	0.821875	1.31875	0.86
46	0.606667	1.41111	1.17857	1.01765	1.39289	0.870968	1.18857	1.05789
47	0.3747	1.28889	1.28	1.03333	1.34802	0.765517	1.36471	1.05294
48	0.389833	1.23158	1.3	1.10588	1.26681	0.830688	1.29189	1.12941
49	0.408433	1.27429	1.13529	0.99375	1.28496	0.777778	1.27059	1.03158
50	0.4171	0.9375	1.28125	1.12353	1.24894	0.804795	1.06286	1.1
51	0.396967	0.982353	1.22	1.03125	1.25862	0.83871	1.14118	0.99375
52	0.426867	1.12353	1.22143	0.988235	1.28312	0.772436	1.27222	1.22667
53	0.480167	1.15625	1.13333	0.988889	1.2629	0.802941	1.28205	1.06667
54	0.4634	1.09744	1.19375	1.02941	1.34234	0.797688	1.23226	0.81875
55	0.3897	1.22941	1.11429	1.03158	1.46483	0.776471	1.06667	1.02353
56	0.430367	1.02	1.13529	1.01176	1.31507	0.818182	0.968889	1.02
57	0.434933	1.22581	1.18889	1.06	1.35417	0.748876	1.39231	1.52
58	0.430033	1.16316	1.15	1.04118	1.48976	0.811075	1.29286	1.14375
59	0.477667	1.09524	1.00714	1.07368	1.3103	0.756831	1.42	1.12222
60	0.511933	1.11111	1.07857	1.05625	1.31255	0.703704	1.35	1.18824
61	0.556233	1.14706	1.12	1.08947	1.49342	0.726923	1.32187	1.11176
62	0.558467	1.18974	1.18667	1.09375	1.31679	0.833333	1.2125	0.889474
63	0.582867	1.16471	1.12778	1.11875	1.3929	0.810526	1.09677	1.2
64	0.500867	1.21875	1.1875	1.01765	1.4714	0.817143	1.2	1.08125
65	0.5133	1.1875	1.15	0.98125	1.31377	0.795	1.31034	1.13333
66	0.5421	1.14118	1.21333	1.03333	1.24757	0.76875	1.11429	1.10556
67	0.549233	1.08667	1.16875	1.08125	1.51042	0.79	1.26471	0.936842
68	0.552033	1.36667	1.24667	1.0875	1.30714	0.784615	1.28667	1.10625
69	0.569867	1.18788	1.10714	1.125	1.34733	0.803226	1.472	1.2
70	0.5525	1.15882	1.18	1.07647	1.37822	0.796154	1.3125	1
71	0.556667	1.30625	1.12143	1.025	1.36852	0.835366	1.30303	1.08125
72	0.5727	1.08824	1.18	1.29375	1.35803	0.751613	1.32414	1.13529
73	0.580433	1.32222	1.03333	1.0625	1.27675	0.75	1.2	0.953333
74	0.6131	1.34667	1.3	1.04706	1.51766	0.761364	1.1	1.14375
75	0.618833	1.17143	1.01875	1.1	1.2448	0.760135	1.02424	1.21765
76	0.626467	1.18571	1.17143	1.18	1.43106	0.740541	1.33103	1.17895
77	0.609967	1.13333	1.22667	1.11111	1.32833	0.77931	1.24667	1.25
78	0.612433	1.13529	1.04	1.01765	1.3784	0.809659	1.25455	1.06875
79	0.5935	1.09375	1.2375	1.075	1.29935	0.779412	1.22703	1.14
80	0.616733	1.72381	1.20625	1.10625	1.36528	0.769231	1.34545	0.964706
81	0.617233	1.025	1.24375	1.07368	1.47028	0.779487	1.25	1.35294
82	0.6375	1.00606	1.1	1.02941	1.24096	0.674419	1.2875	1.16875
83	0.6435	1.08824	1.26875	1.07059	1.38293	0.768421	1.3697	1.075
84	0.6295	1.11667	1.18824	1.02353	1.49714	0.761905	1.37241	1.01875
85	0.631333	1.05	1.21765	1.125	1.38173	0.758427	1.29677	1.08
86	0.661367	1.11351	1.17857	1.01579	1.38433	0.736842	1.30909	0.973333
87	0.663467	1.0125	1.14667	1.08333	1.27781	0.812121	1.39355	1.2
88	0.6931	1.11765	1.22941	1.18125	1.34433	0.792683	1.3871	0.873333
89	0.664833	1.11765	1.29375	1.0125	1.38982	0.794118	1.38125	1.1375
90	0.706367	1.11875	1.24667	1.02632	1.58669	0.78125	1.44516	1.13158
91	0.698867	1.12941	1.21176	0.98125	1.47704	0.704762	1.23143	1.17333
92	0.652233	1.13529	1.24667	1.11875	1.59426	0.764103	1.33125	1.08824
93	0.6283	1.03529	1.2125	1.10556	1.6441	0.729592	1.3375	1.15789
94	0.6607	1.05	1.21176	1.08235	1.41275	0.867742	1.07812	1.075
95	0.6706	1.03889	1.20588	0.994118	1.43907	0.730392	1.34545	1.14375
96	0.709333	1.47273	1.11875	1.26	1.52908	0.679412	1.27647	1.14
97	0.6481	0.933333	1.19375	1.05625	1.36798	0.762911	1.2625	1.1875
98	0.660767	1.11111	1.23333	0.9875	1.33085	0.752778	1.27812	1.25333
99	0.691033	1.02703	1.26	1.02941	1.4165	0.783784	1.33125	1.29375
100	0.7161	0.926316	1.16667	1.14	1.39231	0.817647	1.40588	1.08824

## Sheet: Width distance
(m)	Reference	NC 4L	NC 15L	NC 15L+NRM 15L	HFNC 50L	NRM 15L	FLUSH RATE NRM	SIMPLE MASK 6L
1	0.524414	0.4	1.29032	0.577778	0.64	0.205581	0.631579	0.72332
2	0.385691	0.418182	1.02353	0.736842	1.16667	0.305785	0.354545	0.971429
3	0.441956	0.897436	0.965517	0.545455	0.590909	0.35307	0.7	0.875
4	0.358367	1.23429	0.290196	0.544	1.21053	0.196396	0.510345	0.844156
5	0.361116	0.708571	0.628571	0.575	0.884615	0.332031	0.353846	1.15979
6	0.417947	0.577778	0.720779	0.82069	0.659574	0.173034	1.02857	0.808511
7	0.439531	1	0.606742	0.7625	0.848485	0.115723	0.691667	1.19469
8	0.431932	0.465116	1.17576	0.768421	1.13333	0.10625	0.85	0.597122
9	0.338076	0.333333	1.25714	0.736364	0.966667	0.21978	0.453846	1.33659
10	0.329022	0.72	0.838298	0.73	1.13043	0.214706	0.567742	0.841379
11	0.435004	0.542857	0.989474	0.514286	1.24444	0.173228	1.23333	0.9
12	0.486338	0.506667	1.00588	0.714286	1.23158	0.330097	0.938462	0.647773
13	0.410348	0.445455	0.458065	0.552632	1.13333	0.0687179	0.904	1.22667
14	0.400323	0.5	1.36667	0.72	1.2	0.0926554	0.592	1.20488
15	0.468391	0.817021	1.09249	0.656	1.136	0.334783	0.745455	0.593333
16	0.441876	0.851064	0.511628	0.691667	1.05714	0.336752	0.6	1.25532
17	0.515521	0.56	1.40952	0.544	0.645833	0.242857	0.473333	1.2043
18	0.492643	0.895238	1.26207	0.666667	0.909091	0.315	0.823077	1.30588
19	0.458852	0.621053	0.915789	0.621053	1.22222	0.39375	0.717241	0.450593
20	0.416977	0.625	1.35417	0.66	1.21053	0.306849	0.533333	1.23636
21	0.516653	0.548571	0.736842	0.675862	1.20833	0.397015	0.621429	1.05405
22	0.496847	0.622222	1.32174	0.483333	1.056	0.319865	0.827586	1.06061
23	0.397171	0.628571	1.26437	0.62069	1.2	0.094382	0.443478	1.17526
24	0.267502	0.576923	1.16429	0.447059	1.13846	0.277873	0.438095	0.784
25	0.37017	1.01176	1.18897	0.771429	0.961404	0.236923	0.65	0.620884
26	0.478092	1.26316	1.07333	0.742857	1.2186	0.212766	0.47619	0.731481
27	0.286176	0.761905	1.17949	0.76129	0.927273	0.208333	0.427586	0.471359
28	0.407114	0.285714	1.08411	0.518519	1.12727	0.418605	0.733333	0.744027
29	0.501536	0.775	0.77551	0.537143	1.09206	0.347619	0.257143	0.753846
30	0.347049	1.16	0.678571	0.7	1.11667	0.205797	0.65	0.655319
31	0.394099	1.06667	0.723404	0.757576	1.14286	0.125773	0.3	1.03265
32	0.405901	0.526316	1.24359	0.5	1.14167	0.109091	0.475862	0.769811
33	0.391754	0.477778	0.951613	0.531034	1.02857	0.405172	0.50625	1.10204
34	0.355861	1.2093	0.959459	0.511111	1.17391	0.222222	0.55625	0.82963
35	0.317462	0.977778	0.541463	0.784615	1.14783	0.252632	0.5	1.18227
36	0.378739	0.781395	0.974468	0.74375	1.23478	0.348235	1.14286	0.711864
37	0.396039	1.08571	1.27389	0.535	0.958333	0.415094	0.5	0.782288
38	0.426435	0.825	1.01333	0.735294	1.025	0.3	0.5	1.19024
39	0.406871	1.15789	1.10345	0.748387	1.13846	0.130753	0.492857	1.29577
40	0.423282	1.11111	1.32632	0.76	1.04348	0.0884184	0.490476	1.16757
41	0.451496	1.2093	1.12821	0.73125	1.2	0.52549	0.447619	1.09314
42	0.447292	0.775	0.514286	0.736842	0.5	0.164103	0.469565	0.965812
43	0.320695	0.863636	0.670588	0.55625	1.11304	0.292982	1.04	1.05882
44	0.464107	0.87619	0.768	0.73913	1.05455	0.0756757	0.473333	1.03125
45	0.490461	1.03333	0.541463	0.825	1.25	0.166197	0.957895	0.814286
46	0.466936	0.363636	1.44509	0.731034	0.933333	0.127764	0.69	0.782313
47	0.475101	0.45	0.99	0.752381	1.23	0.333333	0.647619	0.587264
48	0.456508	1.05263	0.853333	0.805556	0.977778	0.40293	0.818182	1.24
49	0.401859	0.436364	0.411765	0.839024	1.12	0.515	0.828571	1.0678
50	0.407357	1.09524	1.13699	0.793333	1.27273	0.488679	0.568	1.23333
51	0.416087	1.10526	0.653846	0.761905	1.04762	0.108235	0.562963	0.843636
52	0.431124	1.11	0.783784	0.533333	1.09091	0.419847	0.466667	0.406977
53	0.348828	0.891304	0.571429	0.748148	0.780952	0.178899	0.885714	0.769231
54	0.334438	0.618182	1.34031	0.523529	1.18182	0.184	0.809524	0.518182
55	0.337672	0.68	1.09677	0.590909	1.33333	0.187845	0.484211	1.19318
56	0.390057	0.92	0.592834	0.511111	0.989091	0.392727	0.5	0.416216
57	0.403557	0.347826	0.570213	0.666667	1.22308	0.134043	0.5	0.977376
58	0.393694	0.888889	0.890909	0.581481	1.125	0.175824	0.54	1.29412
59	0.360065	0.778947	0.670588	0.529032	1.00741	0.364865	1.02222	0.435897
60	0.391512	0.745455	0.948052	0.710526	1.15556	0.48	0.5	0.519355
61	0.345918	0.964706	0.660606	0.859459	0.84375	0.12	0.515789	0.60066
62	0.398302	0.826087	0.705882	0.814286	1.04545	0.171429	0.736364	0.815789
63	0.403153	1.3875	0.9	0.877778	1.56098	0.264901	1.06	0.804348
64	0.358771	1.05556	1.02899	0.825	0.684746	0.342784	0.494737	0.941176
65	0.398626	1.16	0.823129	0.8	0.733333	0.371717	0.45	1.095
66	0.450606	1.16667	1.27158	0.843478	1.16667	0.276923	0.476923	1.29897
67	0.394584	0.615385	0.866667	0.816	0.608	0.0823881	0.424	0.970833
68	0.345998	1.06667	0.753488	0.427586	0.525	0.333876	0.895238	1.14615
69	0.369442	0.642857	1.00488	0.737931	0.814815	0.507576	0.545455	1.40113
70	0.453274	1.10526	0.690909	0.733333	0.966667	0.0894118	0.68	1.24956
71	0.377203	0.78	0.411765	0.805405	1.32766	0.217831	0.484211	1.13386
72	0.422797	0.238095	1.06154	0.75	1.12727	0.214634	1.15789	1.30769
73	0.472029	1.16667	1.17742	0.8	1.07692	0.350427	1	0.672566
74	0.462813	0.952941	1.02308	0.785185	0.72	0.388235	0.536364	1.34359
75	0.406144	0.818182	0.937778	0.8	0.65625	0.332394	0.328	0.480952
76	0.436378	0.92381	0.862222	0.836364	0.947368	0.280808	0.347826	0.811111
77	0.436459	0.746154	1.13684	0.8	0.871111	0.273529	0.618182	0.618182
78	0.454002	0.545455	0.826667	0.80625	0.843636	0.296216	0.971429	1.39891
79	0.482862	1.44444	0.978142	0.841176	0.974359	0.290875	0.53	1.25641
80	0.489814	0.422222	0.755102	0.72381	0.8	0.0836364	0.488	0.95122
81	0.426354	0.444444	1.1619	0.807692	1.11111	0.295385	0.473684	1.14976
82	0.399111	0.384615	1.06357	0.806667	1.30612	0.227068	0.485714	0.48494
83	0.409216	0.657143	1.3301	0.80625	1.04681	0.298246	0.906667	0.445091
84	0.412854	1.05	0.469636	0.811429	0.857143	0.219739	1.12941	0.861224
85	0.4173	0.369697	1.20212	0.790909	0.933333	0.331313	0.833333	1.14141
86	0.435408	1.27273	0.819512	0.75	0.705882	0.289256	1.17143	1.35912
87	0.47114	1.1	0.779487	0.785185	1.06977	0.0893204	0.488889	0.682927
88	0.517138	0.85	0.857143	0.805128	1.14545	0.284444	0.5	1.10563
89	0.510833	1.48889	0.889571	0.786207	0.75	0.221169	0.466667	1.25967
90	0.484559	1.22222	1.11364	0.811765	0.693333	0.44	0.52	0.896226
91	0.410509	0.839286	1.16571	0.793103	0.626087	0.173432	1.1	1.25701
92	0.463298	1.12	0.970588	0.8	0.493333	0.460274	0.494118	0.80678
93	0.435408	0.628571	0.994872	0.493333	0.86	0.169173	0.4875	0.662162
94	0.436055	1.19048	0.887805	0.503226	0.45	0.290149	0.49	1.08571
95	0.440986	1	1.30065	0.776	1.14419	0.289231	0.904762	0.852761
96	0.370816	0.555556	1.01595	0.777778	1.15	0.0856338	0.504348	0.720755
97	0.369361	0.757895	0.982857	0.786667	1.02857	0.25572	0.344444	0.992
98	0.340259	0.631579	0.886486	0.838462	1.008	0.291667	0.884211	0.848684
99	0.313015	0.619048	1.07126	0.764103	0.986047	0.145823	0.966667	0.682493
100	0.353921	0.294737	1.1	0.768	1.1907	0.280936	0.452632	1.25414
